# Supplementary material for: The default network of the human brain is associated with perceived social isolation
Source: Nat Commun. 2020 Dec 15;11:6393. doi: 10.1038/s41467-020-20039-w (PMC7738683; doi:10.1038/s41467-020-20039-w)
Supplement: Supplementary file 3 — Source Data [file 41467_2020_20039_MOESM3_ESM.xlsx]

## Sheet: Figure 1a
Figure 1A	mean	hpd_5%	hpd_95%
interc[0]	0.133	0.076	0.172
interc[1]	-0.21	-0.253	-0.156
age[0]	-0.064	-0.117	-0.011
age[1]	-0.237	-0.294	-0.184
MVG_Cont_interc[0]	0.037	-1.278	1.409
MVG_Cont_interc[1]	0.065	-1.302	1.493
MVG_Cont_interc[2]	-0.011	-1.417	1.237
MVG_Cont_interc[3]	-0.062	-1.518	1.202
MVG_Cont_interc[4]	0.057	-1.374	1.338
MVG_Cont_interc[5]	-0.038	-1.535	1.286
MVG_Cont_interc[6]	0.078	-1.063	1.603
MVG_Cont_interc[7]	0.03	-1.277	1.705
MVG_Cont_interc[8]	-0.006	-1.509	1.328
MVG_Cont_interc[9]	0.03	-1.203	1.185
MVG_Cont_interc[10]	0.029	-1.585	1.309
MVG_Cont_interc[11]	0.02	-1.406	1.52
MVG_Cont_interc[12]	-0.072	-1.699	1.519
MVG_Cont_regs[0]	0.073	-0.036	0.201
MVG_Cont_regs[1]	0.089	-0.073	0.222
MVG_Cont_regs[2]	-0.086	-0.182	0.004
MVG_Cont_regs[3]	-0.065	-0.17	0.056
MVG_Cont_regs[4]	0.072	-0.046	0.156
MVG_Cont_regs[5]	-0.055	-0.155	0.036
MVG_Cont_regs[6]	-0.115	-0.257	0.021
MVG_Cont_regs[7]	-0.091	-0.233	0.024
MVG_Cont_regs[8]	0.028	-0.092	0.135
MVG_Cont_regs[9]	0.039	-0.093	0.139
MVG_Cont_regs[10]	0.01	-0.099	0.133
MVG_Cont_regs[11]	0.137	0.008	0.275
MVG_Cont_regs[12]	0.076	-0.057	0.18
MVG_Default_interc[0]	-0.021	-1.213	1.354
MVG_Default_interc[1]	0.03	-1.225	1.557
MVG_Default_interc[2]	0.082	-1.436	1.474
MVG_Default_interc[3]	-0.052	-1.405	1.425
MVG_Default_interc[4]	-0.009	-1.39	1.34
MVG_Default_interc[5]	0.023	-1.277	1.375
MVG_Default_interc[6]	-0.098	-1.598	1.378
MVG_Default_interc[7]	0.049	-1.303	1.218
MVG_Default_interc[8]	-0.023	-1.59	1.473
MVG_Default_interc[9]	0.013	-1.472	1.289
MVG_Default_interc[10]	-0.05	-1.566	1.32
MVG_Default_interc[11]	-0.181	-1.484	1.073
MVG_Default_interc[12]	-0.013	-1.743	1.321
MVG_Default_interc[13]	0.033	-1.14	1.14
MVG_Default_interc[14]	0.105	-1.436	1.288
MVG_Default_interc[15]	-0.025	-1.148	1.016
MVG_Default_interc[16]	0.024	-1.364	1.439
MVG_Default_interc[17]	0.022	-1.196	1.342
MVG_Default_interc[18]	0.003	-1.255	1.095
MVG_Default_interc[19]	-0.036	-0.639	0.544
MVG_Default_interc[20]	-0.039	-1.221	1.257
MVG_Default_interc[21]	0.053	-1.23	1.502
MVG_Default_interc[22]	-0.008	-1.746	1.427
MVG_Default_interc[23]	0.01	-1.145	1.232
MVG_Default_regs[0]	-0.088	-0.267	0.073
MVG_Default_regs[1]	0.14	0.009	0.272
MVG_Default_regs[2]	0.174	0.05	0.283
MVG_Default_regs[3]	-0.032	-0.198	0.091
MVG_Default_regs[4]	-0.025	-0.145	0.124
MVG_Default_regs[5]	-0.113	-0.266	0.057
MVG_Default_regs[6]	-0.112	-0.3	0.054
MVG_Default_regs[7]	0.094	-0.037	0.232
MVG_Default_regs[8]	0.019	-0.128	0.174
MVG_Default_regs[9]	-0.057	-0.154	0.038
MVG_Default_regs[10]	-0.06	-0.158	0.044
MVG_Default_regs[11]	-0.188	-0.3	-0.078
MVG_Default_regs[12]	-0.083	-0.209	0.06
MVG_Default_regs[13]	-0.003	-0.123	0.097
MVG_Default_regs[14]	0.313	0.156	0.463
MVG_Default_regs[15]	0.048	-0.097	0.183
MVG_Default_regs[16]	0.266	0.098	0.439
MVG_Default_regs[17]	0.112	-0.033	0.257
MVG_Default_regs[18]	0.041	-0.09	0.157
MVG_Default_regs[19]	-0.031	-0.222	0.137
MVG_Default_regs[20]	-0.102	-0.218	0.032
MVG_Default_regs[21]	-0.038	-0.136	0.067
MVG_Default_regs[22]	0.007	-0.117	0.13
MVG_Default_regs[23]	0.07	-0.052	0.199
MVG_DorsAttn_interc[0]	-0.058	-1.188	1.56
MVG_DorsAttn_interc[1]	0	-1.412	1.459
MVG_DorsAttn_interc[2]	-0.011	-1.408	1.318
MVG_DorsAttn_interc[3]	-0.043	-1.481	1.346
MVG_DorsAttn_interc[4]	-0.043	-1.494	1.291
MVG_DorsAttn_interc[5]	-0.009	-1.318	1.488
MVG_DorsAttn_interc[6]	-0.072	-1.51	1.245
MVG_DorsAttn_interc[7]	-0.053	-1.303	1.214
MVG_DorsAttn_interc[8]	-0.14	-1.325	1.227
MVG_DorsAttn_interc[9]	-0.029	-1.694	1.574
MVG_DorsAttn_interc[10]	0.037	-1.487	1.43
MVG_DorsAttn_interc[11]	0.041	-1.043	1.262
MVG_DorsAttn_interc[12]	-0.008	-1.638	1.375
MVG_DorsAttn_interc[13]	-0.001	-1.643	1.344
MVG_DorsAttn_interc[14]	-0.006	-1.161	1.157
MVG_DorsAttn_regs[0]	-0.179	-0.328	-0.003
MVG_DorsAttn_regs[1]	0.001	-0.104	0.1
MVG_DorsAttn_regs[2]	0.02	-0.107	0.144
MVG_DorsAttn_regs[3]	-0.037	-0.125	0.059
MVG_DorsAttn_regs[4]	-0.05	-0.156	0.038
MVG_DorsAttn_regs[5]	-0.023	-0.114	0.063
MVG_DorsAttn_regs[6]	-0.121	-0.244	-0.003
MVG_DorsAttn_regs[7]	-0.04	-0.145	0.082
MVG_DorsAttn_regs[8]	-0.273	-0.421	-0.136
MVG_DorsAttn_regs[9]	-0.08	-0.18	0.009
MVG_DorsAttn_regs[10]	0.02	-0.065	0.12
MVG_DorsAttn_regs[11]	0.15	0.025	0.255
MVG_DorsAttn_regs[12]	0.078	-0.021	0.187
MVG_DorsAttn_regs[13]	0.088	-0.06	0.2
MVG_DorsAttn_regs[14]	-0.037	-0.139	0.06
MVG_Limbic_interc[0]	0.028	-1.375	1.03
MVG_Limbic_interc[1]	-0.093	-1.318	1.128
MVG_Limbic_interc[2]	0.04	-1.173	1.218
MVG_Limbic_interc[3]	-0.093	-1.242	1.051
MVG_Limbic_interc[4]	0.059	-1.195	1.278
MVG_Limbic_regs[0]	0.085	-0.089	0.266
MVG_Limbic_regs[1]	-0.152	-0.323	0.012
MVG_Limbic_regs[2]	0.033	-0.101	0.147
MVG_Limbic_regs[3]	-0.039	-0.213	0.143
MVG_Limbic_regs[4]	0.09	-0.061	0.301
MVG_SalVentAttn_interc[0]	0.027	-1.176	1.336
MVG_SalVentAttn_interc[1]	0.046	-1.417	1.28
MVG_SalVentAttn_interc[2]	-0.03	-1.312	1.35
MVG_SalVentAttn_interc[3]	-0.035	-1.468	1.335
MVG_SalVentAttn_interc[4]	-0.035	-1.452	1.307
MVG_SalVentAttn_interc[5]	0.047	-1.607	1.323
MVG_SalVentAttn_interc[6]	0.028	-1.187	1.452
MVG_SalVentAttn_interc[7]	0.017	-1.249	1.33
MVG_SalVentAttn_interc[8]	-0.036	-1.594	1.361
MVG_SalVentAttn_interc[9]	0.066	-1.16	1.566
MVG_SalVentAttn_interc[10]	0.028	-1.503	1.359
MVG_SalVentAttn_interc[11]	0.036	-1.262	1.269
MVG_SalVentAttn_regs[0]	0.003	-0.125	0.099
MVG_SalVentAttn_regs[1]	0.121	-0.046	0.265
MVG_SalVentAttn_regs[2]	0.001	-0.169	0.142
MVG_SalVentAttn_regs[3]	0.077	-0.064	0.194
MVG_SalVentAttn_regs[4]	-0.143	-0.284	-0.006
MVG_SalVentAttn_regs[5]	-0.026	-0.13	0.066
MVG_SalVentAttn_regs[6]	0.068	-0.035	0.167
MVG_SalVentAttn_regs[7]	-0.017	-0.145	0.101
MVG_SalVentAttn_regs[8]	-0.058	-0.171	0.067
MVG_SalVentAttn_regs[9]	-0.093	-0.308	0.099
MVG_SalVentAttn_regs[10]	0.056	-0.042	0.145
MVG_SalVentAttn_regs[11]	-0.012	-0.135	0.126
MVG_SomMot_interc[0]	0.055	-1.442	1.494
MVG_SomMot_interc[1]	0.025	-1.338	1.265
MVG_SomMot_interc[2]	0.05	-1.197	1.542
MVG_SomMot_interc[3]	0.13	-1.068	1.733
MVG_SomMot_interc[4]	-0.11	-1.511	1.336
MVG_SomMot_interc[5]	-0.07	-1.522	1.368
MVG_SomMot_interc[6]	0.04	-1.351	1.304
MVG_SomMot_interc[7]	-0.01	-1.484	1.55
MVG_SomMot_interc[8]	-0.19	-1.574	1.221
MVG_SomMot_interc[9]	0.018	-0.941	1.065
MVG_SomMot_interc[10]	-0.031	-1.247	1.391
MVG_SomMot_interc[11]	-0.008	-1.456	1.106
MVG_SomMot_interc[12]	-0.079	-1.469	1.443
MVG_SomMot_interc[13]	0.058	-0.46	0.465
MVG_SomMot_regs[0]	0.023	-0.127	0.193
MVG_SomMot_regs[1]	0.087	-0.034	0.241
MVG_SomMot_regs[2]	-0.047	-0.199	0.103
MVG_SomMot_regs[3]	0.072	-0.035	0.206
MVG_SomMot_regs[4]	-0.041	-0.165	0.092
MVG_SomMot_regs[5]	-0.037	-0.178	0.114
MVG_SomMot_regs[6]	0.115	-0.049	0.27
MVG_SomMot_regs[7]	0.121	-0.035	0.27
MVG_SomMot_regs[8]	-0.156	-0.286	-0.049
MVG_SomMot_regs[9]	-0.004	-0.13	0.111
MVG_SomMot_regs[10]	-0.115	-0.22	-0.018
MVG_SomMot_regs[11]	0.033	-0.069	0.153
MVG_SomMot_regs[12]	-0.054	-0.141	0.031
MVG_SomMot_regs[13]	0.075	-0.07	0.202
MVG_Vis_interc[0]	0.005	-1.739	1.334
MVG_Vis_interc[1]	-0.048	-1.414	1.416
MVG_Vis_interc[2]	0.008	-1.48	1.318
MVG_Vis_interc[3]	0.071	-1.249	1.549
MVG_Vis_interc[4]	0.032	-1.436	1.312
MVG_Vis_interc[5]	-0.062	-1.38	1.217
MVG_Vis_interc[6]	0.002	-1.489	1.291
MVG_Vis_interc[7]	0.067	-1.154	1.262
MVG_Vis_interc[8]	0.039	-1.216	1.598
MVG_Vis_interc[9]	-0.097	-1.436	1.292
MVG_Vis_interc[10]	-0.058	-1.441	1.27
MVG_Vis_interc[11]	-0.081	-1.464	1.344
MVG_Vis_interc[12]	-0.003	-1.36	1.456
MVG_Vis_interc[13]	-0.002	-1.143	1.505
MVG_Vis_interc[14]	0.017	-1.344	1.454
MVG_Vis_interc[15]	0.049	-1.321	1.671
MVG_Vis_interc[16]	-0.042	-1.333	1.249
MVG_Vis_regs[0]	0.075	-0.046	0.204
MVG_Vis_regs[1]	-0.004	-0.137	0.115
MVG_Vis_regs[2]	0.13	0.014	0.263
MVG_Vis_regs[3]	0.043	-0.078	0.167
MVG_Vis_regs[4]	0.046	-0.064	0.163
MVG_Vis_regs[5]	-0.121	-0.222	0.006
MVG_Vis_regs[6]	0.057	-0.057	0.171
MVG_Vis_regs[7]	-0.001	-0.127	0.134
MVG_Vis_regs[8]	0.094	-0.029	0.223
MVG_Vis_regs[9]	-0.157	-0.318	0.019
MVG_Vis_regs[10]	-0.077	-0.232	0.062
MVG_Vis_regs[11]	-0.194	-0.34	-0.028
MVG_Vis_regs[12]	-0.015	-0.146	0.103
MVG_Vis_regs[13]	0.033	-0.096	0.161
MVG_Vis_regs[14]	0.021	-0.114	0.138
MVG_Vis_regs[15]	0.124	-0.005	0.248
MVG_Vis_regs[16]	-0.043	-0.152	0.067
chol_cov_Cont[0]	5.817	0.037	14.611
chol_cov_Cont[1]	0.494	-2.546	4.495
chol_cov_Cont[2]	6.051	0.009	14.853
chol_cov_Cont[3]	-0.003	-3.042	2.719
chol_cov_Cont[4]	0.014	-3.285	2.422
chol_cov_Cont[5]	5.167	0.018	11.716
chol_cov_Cont[6]	-0.338	-3.042	3.808
chol_cov_Cont[7]	0.234	-3.673	3.704
chol_cov_Cont[8]	0.397	-3.898	4.065
chol_cov_Cont[9]	6.705	0.045	15.874
chol_cov_Cont[10]	0.009	-2.394	2.203
chol_cov_Cont[11]	0.072	-2.367	2.159
chol_cov_Cont[12]	0.151	-2.599	2.184
chol_cov_Cont[13]	-0.082	-2.207	3.819
chol_cov_Cont[14]	3.995	0.013	10.298
chol_cov_Cont[15]	-0.244	-2.356	1.264
chol_cov_Cont[16]	0.266	-1.525	2.478
chol_cov_Cont[17]	0.316	-0.708	2.556
chol_cov_Cont[18]	-0.91	-3.917	1.165
chol_cov_Cont[19]	-1.383	-5.198	0.623
chol_cov_Cont[20]	4.421	0.029	10.502
chol_cov_Cont[21]	-0.524	-3.618	1.953
chol_cov_Cont[22]	0.031	-2.468	2.601
chol_cov_Cont[23]	0.045	-2.351	2.826
chol_cov_Cont[24]	0.414	-2.104	2.729
chol_cov_Cont[25]	-0.198	-2.354	2.184
chol_cov_Cont[26]	0.072	-1.508	2.627
chol_cov_Cont[27]	3.701	0.019	8.077
chol_cov_Cont[28]	0.466	-2.599	3.517
chol_cov_Cont[29]	0.25	-3.116	3.517
chol_cov_Cont[30]	-0.187	-3.214	2.75
chol_cov_Cont[31]	0.113	-2.566	2.906
chol_cov_Cont[32]	-0.183	-2.304	3.708
chol_cov_Cont[33]	-0.158	-2.694	3.246
chol_cov_Cont[34]	-0.192	-2.584	2.665
chol_cov_Cont[35]	4.156	0.054	10.102
chol_cov_Cont[36]	0.821	-2.79	5.789
chol_cov_Cont[37]	0.04	-2.626	3.062
chol_cov_Cont[38]	-0.378	-3.951	2.138
chol_cov_Cont[39]	-0.243	-3.306	2.44
chol_cov_Cont[40]	-0.539	-2.941	2.522
chol_cov_Cont[41]	0.226	-2.225	3.322
chol_cov_Cont[42]	-0.525	-3.093	5.481
chol_cov_Cont[43]	0.823	-1.993	4.979
chol_cov_Cont[44]	4.179	0.008	10.643
chol_cov_Cont[45]	0.034	-1.606	1.812
chol_cov_Cont[46]	0.018	-1.429	1.442
chol_cov_Cont[47]	-0.003	-1.44	1.414
chol_cov_Cont[48]	-0.124	-1.738	1.098
chol_cov_Cont[49]	-0.084	-1.478	1.454
chol_cov_Cont[50]	-0.014	-1.481	1.501
chol_cov_Cont[51]	-0.024	-1.215	1.714
chol_cov_Cont[52]	0.039	-1.927	1.751
chol_cov_Cont[53]	-0.084	-1.583	1.581
chol_cov_Cont[54]	2.048	0.01	4.733
chol_cov_Cont[55]	-0.288	-8.758	5.773
chol_cov_Cont[56]	0.182	-6.648	5.951
chol_cov_Cont[57]	-2.8	-13.916	4.594
chol_cov_Cont[58]	0.227	-5.107	11.035
chol_cov_Cont[59]	-0.772	-10.31	4.117
chol_cov_Cont[60]	-0.544	-12.237	8.064
chol_cov_Cont[61]	0.555	-4.072	8.446
chol_cov_Cont[62]	3.177	-8.356	18.885
chol_cov_Cont[63]	-0.212	-8.528	7.035
chol_cov_Cont[64]	-3.632	-18.69	2.86
chol_cov_Cont[65]	8.212	0.052	26.198
chol_cov_Cont[66]	0.527	-6.01	8.209
chol_cov_Cont[67]	-0.627	-8.379	5.111
chol_cov_Cont[68]	0.207	-5.392	7.918
chol_cov_Cont[69]	0.498	-5.928	7.319
chol_cov_Cont[70]	-3.732	-25.953	8.052
chol_cov_Cont[71]	-1.624	-10.419	8.593
chol_cov_Cont[72]	-0.565	-7.814	8.569
chol_cov_Cont[73]	0.604	-3.025	6.388
chol_cov_Cont[74]	3.038	-5.196	13.373
chol_cov_Cont[75]	-0.541	-9.178	4.561
chol_cov_Cont[76]	0.61	-7.605	7.918
chol_cov_Cont[77]	7.517	0.058	22.732
chol_cov_Cont[78]	-2.878	-13.201	4.889
chol_cov_Cont[79]	0.244	-7.515	8.772
chol_cov_Cont[80]	-3.385	-14.935	2.86
chol_cov_Cont[81]	-1.78	-10.466	5.97
chol_cov_Cont[82]	3.349	-4.857	14.544
chol_cov_Cont[83]	-0.459	-7.827	5.652
chol_cov_Cont[84]	0.796	-3.503	11.191
chol_cov_Cont[85]	-1.953	-15.46	4.482
chol_cov_Cont[86]	0.69	-8.696	12.121
chol_cov_Cont[87]	0.953	-5.048	7.001
chol_cov_Cont[88]	-0.867	-7.556	4.325
chol_cov_Cont[89]	-1.15	-7.371	6.305
chol_cov_Cont[90]	7.22	0.028	17.668
chol_cov_Default[0]	12.991	0.005	23.326
chol_cov_Default[1]	0.011	-3.073	2.536
chol_cov_Default[2]	9.457	0.064	19.776
chol_cov_Default[3]	-0.128	-3.422	3.901
chol_cov_Default[4]	-0.561	-4.037	2.988
chol_cov_Default[5]	8.018	0.019	18.648
chol_cov_Default[6]	0.379	-3.142	3.291
chol_cov_Default[7]	-1.421	-5.033	4.793
chol_cov_Default[8]	0.193	-3.466	4.117
chol_cov_Default[9]	10.474	0.06	24.705
chol_cov_Default[10]	0	-1.593	2.242
chol_cov_Default[11]	0.028	-1.347	2.083
chol_cov_Default[12]	-0.076	-1.665	1.453
chol_cov_Default[13]	-0.141	-1.58	1.457
chol_cov_Default[14]	4.551	0.02	11.568
chol_cov_Default[15]	0.12	-3.962	4.192
chol_cov_Default[16]	0.258	-4.375	3.774
chol_cov_Default[17]	-0.095	-4.968	3.684
chol_cov_Default[18]	0.265	-4.931	5.008
chol_cov_Default[19]	0.683	-3.905	6.906
chol_cov_Default[20]	9.851	0.022	25.271
chol_cov_Default[21]	0.266	-2.19	3.794
chol_cov_Default[22]	-1.3	-6.51	1.732
chol_cov_Default[23]	0.3	-2.729	4.633
chol_cov_Default[24]	-0.281	-3.24	5.806
chol_cov_Default[25]	0.135	-3.444	4.865
chol_cov_Default[26]	-0.511	-4.293	2.868
chol_cov_Default[27]	8.459	0.093	20.574
chol_cov_Default[28]	-0.236	-2.229	1.659
chol_cov_Default[29]	-0.177	-2.201	1.562
chol_cov_Default[30]	0.134	-2.377	1.974
chol_cov_Default[31]	-0.18	-2.107	2.303
chol_cov_Default[32]	-0.007	-2.121	2.27
chol_cov_Default[33]	-0.107	-1.531	2.065
chol_cov_Default[34]	0.075	-1.681	2.49
chol_cov_Default[35]	4.328	0.025	11.286
chol_cov_Default[36]	-1.2	-7.828	8.698
chol_cov_Default[37]	-1.194	-9.686	6.234
chol_cov_Default[38]	-2.296	-9.672	4.452
chol_cov_Default[39]	5.022	-3.248	21.563
chol_cov_Default[40]	2.228	-3.549	12.347
chol_cov_Default[41]	-1.353	-11.032	12.464
chol_cov_Default[42]	0.758	-3.003	8.621
chol_cov_Default[43]	-1.629	-10.369	4.39
chol_cov_Default[44]	16.886	0.08	55.114
chol_cov_Default[45]	0.692	-1.479	7.251
chol_cov_Default[46]	-0.527	-3.598	3.627
chol_cov_Default[47]	0.922	-2.378	6.56
chol_cov_Default[48]	-0.308	-1.724	1.51
chol_cov_Default[49]	0.767	-2.016	4.798
chol_cov_Default[50]	0.315	-3.286	4.173
chol_cov_Default[51]	-0.422	-4.376	1.575
chol_cov_Default[52]	-1.034	-5.65	1.265
chol_cov_Default[53]	0.249	-1.933	4.4
chol_cov_Default[54]	7.039	0.049	16.84
chol_cov_Default[55]	-0.004	-3.693	5.777
chol_cov_Default[56]	0.546	-4.738	6.241
chol_cov_Default[57]	0.344	-4.62	4.407
chol_cov_Default[58]	-0.593	-6.641	8.897
chol_cov_Default[59]	0.493	-4.377	5.208
chol_cov_Default[60]	0.212	-5.49	5.408
chol_cov_Default[61]	0.177	-5.073	5.746
chol_cov_Default[62]	0.323	-4.711	6.795
chol_cov_Default[63]	-0.09	-6.487	8.819
chol_cov_Default[64]	-1.458	-8.649	6.608
chol_cov_Default[65]	10.947	0.345	28.273
chol_cov_Default[66]	0.341	-1.483	3.401
chol_cov_Default[67]	0.046	-1.404	1.828
chol_cov_Default[68]	0.636	-0.85	3.795
chol_cov_Default[69]	0.354	-1.516	2.46
chol_cov_Default[70]	0.256	-1.807	1.97
chol_cov_Default[71]	0.675	-1.511	3.094
chol_cov_Default[72]	-0.876	-4.053	1.127
chol_cov_Default[73]	0.204	-1.652	2.709
chol_cov_Default[74]	-0.391	-2.377	1.395
chol_cov_Default[75]	-0.39	-2.98	1.614
chol_cov_Default[76]	-0.371	-2.194	1.646
chol_cov_Default[77]	4.029	0.025	11.091
chol_cov_Default[78]	0.163	-4.532	4.168
chol_cov_Default[79]	0.569	-5.433	5.176
chol_cov_Default[80]	0.395	-4.582	6.936
chol_cov_Default[81]	0.187	-4.534	4.518
chol_cov_Default[82]	0.772	-4.34	5.525
chol_cov_Default[83]	-0.171	-4.403	3.604
chol_cov_Default[84]	0.454	-3.415	6.515
chol_cov_Default[85]	-0.535	-4.063	4.808
chol_cov_Default[86]	0.497	-4.223	4.817
chol_cov_Default[87]	0.847	-3.625	4.483
chol_cov_Default[88]	-0.177	-5.038	4.238
chol_cov_Default[89]	0.985	-8.788	3.732
chol_cov_Default[90]	9.06	0.075	22.922
chol_cov_Default[91]	0.068	-1.324	1.098
chol_cov_Default[92]	0.024	-1.682	1.42
chol_cov_Default[93]	-0.219	-2.003	1.056
chol_cov_Default[94]	0.113	-0.796	1.964
chol_cov_Default[95]	0.02	-1.347	1.263
chol_cov_Default[96]	-0.08	-1.306	1.193
chol_cov_Default[97]	-0.12	-1.525	1.152
chol_cov_Default[98]	-0.053	-1.24	1.146
chol_cov_Default[99]	-0.247	-1.323	1.424
chol_cov_Default[100]	0.032	-1.515	2.223
chol_cov_Default[101]	0.188	-1.136	1.561
chol_cov_Default[102]	0.146	-1.126	1.487
chol_cov_Default[103]	0.096	-1.076	1.802
chol_cov_Default[104]	2.401	0.007	5.879
chol_cov_Default[105]	-0.024	-1.648	1.833
chol_cov_Default[106]	0.123	-1.312	1.83
chol_cov_Default[107]	0.08	-2.405	1.922
chol_cov_Default[108]	-0.009	-1.432	1.46
chol_cov_Default[109]	0.042	-1.946	1.933
chol_cov_Default[110]	0.099	-1.765	1.945
chol_cov_Default[111]	-0.158	-2.035	1.435
chol_cov_Default[112]	0.218	-1.307	2.142
chol_cov_Default[113]	0.107	-1.534	1.648
chol_cov_Default[114]	0.076	-1.691	1.441
chol_cov_Default[115]	-0.251	-1.814	1.335
chol_cov_Default[116]	0.146	-1.377	1.785
chol_cov_Default[117]	0.327	-1.877	1.782
chol_cov_Default[118]	-0.14	-1.891	1.259
chol_cov_Default[119]	3.208	0.013	7.104
chol_cov_Default[120]	0.105	-0.915	0.909
chol_cov_Default[121]	0.35	-0.616	2.125
chol_cov_Default[122]	-0.043	-0.983	0.521
chol_cov_Default[123]	-0.137	-1.215	0.73
chol_cov_Default[124]	0.157	-0.445	1.431
chol_cov_Default[125]	0.119	-0.92	1.359
chol_cov_Default[126]	-0.274	-1.943	0.265
chol_cov_Default[127]	-0.155	-0.904	0.879
chol_cov_Default[128]	-0.586	-2.571	0.719
chol_cov_Default[129]	0.082	-0.433	0.854
chol_cov_Default[130]	-0.223	-2.029	0.776
chol_cov_Default[131]	-0.208	-1.09	0.346
chol_cov_Default[132]	-0.157	-1.086	0.677
chol_cov_Default[133]	-0.079	-0.582	0.739
chol_cov_Default[134]	0.039	-1.046	0.982
chol_cov_Default[135]	1.74	0.002	4.385
chol_cov_Default[136]	3.32	-2.48	15.601
chol_cov_Default[137]	-0.812	-9.098	5.401
chol_cov_Default[138]	2.681	-6.148	14.444
chol_cov_Default[139]	1.974	-4.064	9.913
chol_cov_Default[140]	0.673	-5.478	10.51
chol_cov_Default[141]	2.116	-3.648	13.963
chol_cov_Default[142]	1.951	-3.284	8.403
chol_cov_Default[143]	0.328	-3.884	11.598
chol_cov_Default[144]	2.113	-3.98	16.501
chol_cov_Default[145]	-0.173	-9.411	7.461
chol_cov_Default[146]	1.893	-3.338	20.941
chol_cov_Default[147]	-1.607	-7.119	4.548
chol_cov_Default[148]	0.777	-3.98	9.761
chol_cov_Default[149]	2.773	-2.848	12.094
chol_cov_Default[150]	-1.337	-19.293	3.598
chol_cov_Default[151]	-1.937	-9.041	3.581
chol_cov_Default[152]	11.74	0.055	35.138
chol_cov_Default[153]	-0.03	-1.224	0.597
chol_cov_Default[154]	-0.214	-1.235	0.311
chol_cov_Default[155]	0.227	-0.415	1.27
chol_cov_Default[156]	0.08	-0.6	0.877
chol_cov_Default[157]	0.082	-0.655	0.798
chol_cov_Default[158]	0.058	-0.638	1.354
chol_cov_Default[159]	0.051	-1.003	1.037
chol_cov_Default[160]	-0.187	-1.204	0.767
chol_cov_Default[161]	0.077	-0.859	1.055
chol_cov_Default[162]	-0.072	-1.188	0.478
chol_cov_Default[163]	-0.077	-1.682	1.054
chol_cov_Default[164]	0.094	-0.897	0.776
chol_cov_Default[165]	-0.189	-1.373	0.558
chol_cov_Default[166]	-0.049	-0.9	0.726
chol_cov_Default[167]	0.034	-0.84	1.397
chol_cov_Default[168]	0.117	-0.644	0.762
chol_cov_Default[169]	-0.126	-0.784	0.767
chol_cov_Default[170]	1.396	0.032	3.196
chol_cov_Default[171]	0.069	-1.382	1.116
chol_cov_Default[172]	0.121	-1.019	1.761
chol_cov_Default[173]	0.035	-1.131	1.091
chol_cov_Default[174]	0.15	-1.247	2.11
chol_cov_Default[175]	-0.06	-1.586	1.337
chol_cov_Default[176]	0.042	-1.425	1.567
chol_cov_Default[177]	-0.053	-1.4	1.179
chol_cov_Default[178]	-0.312	-1.57	1.478
chol_cov_Default[179]	-0.047	-1.329	1.407
chol_cov_Default[180]	0.284	-1.281	1.695
chol_cov_Default[181]	-0.177	-1.881	1.553
chol_cov_Default[182]	-0.068	-1.589	1.181
chol_cov_Default[183]	0.055	-1.428	1.2
chol_cov_Default[184]	0.079	-1.024	1.614
chol_cov_Default[185]	0.086	-1.384	1.155
chol_cov_Default[186]	0.183	-0.992	1.614
chol_cov_Default[187]	-0.262	-1.567	1.345
chol_cov_Default[188]	0.168	-1.29	1.641
chol_cov_Default[189]	1.931	0.058	4.851
chol_cov_Default[190]	-0.097	-0.618	0.146
chol_cov_Default[191]	-0.152	-0.929	0.343
chol_cov_Default[192]	0.086	-0.246	0.654
chol_cov_Default[193]	0.024	-0.671	0.645
chol_cov_Default[194]	-0.165	-0.721	0.172
chol_cov_Default[195]	0.182	-0.133	0.753
chol_cov_Default[196]	-0.137	-0.68	0.136
chol_cov_Default[197]	0.037	-0.24	0.404
chol_cov_Default[198]	-0.022	-0.429	0.454
chol_cov_Default[199]	0.122	-0.191	0.877
chol_cov_Default[200]	-0.142	-0.709	0.257
chol_cov_Default[201]	0.245	-0.305	0.911
chol_cov_Default[202]	0.137	-0.26	1.107
chol_cov_Default[203]	0.293	-0.149	1.139
chol_cov_Default[204]	0.122	-0.157	0.764
chol_cov_Default[205]	-0.036	-0.395	0.261
chol_cov_Default[206]	-0.199	-1.315	0.591
chol_cov_Default[207]	-0.059	-0.336	0.124
chol_cov_Default[208]	-0.13	-0.792	0.308
chol_cov_Default[209]	0.704	0.003	1.888
chol_cov_Default[210]	0.03	-1.514	2.16
chol_cov_Default[211]	-0.375	-1.541	2.026
chol_cov_Default[212]	0.052	-2.222	1.416
chol_cov_Default[213]	-0.245	-1.904	1.341
chol_cov_Default[214]	0.129	-1.483	1.614
chol_cov_Default[215]	-0.017	-1.343	1.943
chol_cov_Default[216]	0.213	-1.791	1.707
chol_cov_Default[217]	-0.283	-2.312	1.473
chol_cov_Default[218]	-0.196	-1.369	1.828
chol_cov_Default[219]	0.185	-1.266	1.899
chol_cov_Default[220]	0.793	-1.8	2.046
chol_cov_Default[221]	0.056	-1.852	1.578
chol_cov_Default[222]	0.33	-1.993	1.714
chol_cov_Default[223]	-0.061	-1.829	1.595
chol_cov_Default[224]	-0.312	-2.425	2.093
chol_cov_Default[225]	-0.064	-1.945	2.248
chol_cov_Default[226]	-0.039	-1.917	1.614
chol_cov_Default[227]	-0.173	-1.754	1.313
chol_cov_Default[228]	0.066	-1.682	1.535
chol_cov_Default[229]	-0.069	-1.423	1.347
chol_cov_Default[230]	2.627	0.024	5.868
chol_cov_Default[231]	0.569	-2.26	2.82
chol_cov_Default[232]	0.426	-1.405	2.629
chol_cov_Default[233]	0.626	-2.512	5.021
chol_cov_Default[234]	0.526	-1.051	3.427
chol_cov_Default[235]	0.587	-1.372	2.455
chol_cov_Default[236]	0.023	-1.927	2.32
chol_cov_Default[237]	0.915	-1.421	3.8
chol_cov_Default[238]	0.557	-1.057	2.789
chol_cov_Default[239]	-0.277	-2.852	2.044
chol_cov_Default[240]	0.659	-1.266	4.988
chol_cov_Default[241]	0.132	-2.073	1.759
chol_cov_Default[242]	-0.292	-2.057	2.151
chol_cov_Default[243]	0.31	-1.82	2.283
chol_cov_Default[244]	-0.052	-2.524	2.604
chol_cov_Default[245]	0.505	-1.635	3.419
chol_cov_Default[246]	0.348	-2.403	2.312
chol_cov_Default[247]	0.845	-1.277	4.091
chol_cov_Default[248]	0.495	-2.123	2.497
chol_cov_Default[249]	-0.157	-1.972	1.551
chol_cov_Default[250]	0.084	-2.09	2.036
chol_cov_Default[251]	-0.191	-3.573	2.167
chol_cov_Default[252]	3.017	0.105	6.03
chol_cov_Default[253]	-0.581	-3.267	2.216
chol_cov_Default[254]	-0.321	-3.449	2.615
chol_cov_Default[255]	-0.265	-3.016	3.17
chol_cov_Default[256]	0.365	-2.718	3.721
chol_cov_Default[257]	0.742	-2.691	3.245
chol_cov_Default[258]	0.11	-2.753	1.823
chol_cov_Default[259]	0.472	-2.846	2.95
chol_cov_Default[260]	-0.113	-2.861	1.809
chol_cov_Default[261]	-0.057	-2.308	2.286
chol_cov_Default[262]	-0.195	-3.289	2.089
chol_cov_Default[263]	0.125	-3.156	2.625
chol_cov_Default[264]	0.231	-2.801	3.461
chol_cov_Default[265]	0.319	-2.302	2.308
chol_cov_Default[266]	0.416	-2.01	3.086
chol_cov_Default[267]	-0.539	-3.649	2.513
chol_cov_Default[268]	0.204	-2.241	3.041
chol_cov_Default[269]	-0.153	-2.285	4.326
chol_cov_Default[270]	0.063	-2.331	2.605
chol_cov_Default[271]	0.55	-1.864	3.449
chol_cov_Default[272]	0.307	-2.337	3.356
chol_cov_Default[273]	-0.108	-2.802	2.126
chol_cov_Default[274]	0.29	-2.753	2.399
chol_cov_Default[275]	2.934	0.015	7.167
chol_cov_Default[276]	0.11	-1.009	0.934
chol_cov_Default[277]	-0.196	-0.847	0.892
chol_cov_Default[278]	0.134	-0.742	0.965
chol_cov_Default[279]	0.044	-0.91	0.87
chol_cov_Default[280]	-0.083	-0.981	1.01
chol_cov_Default[281]	-0.057	-0.999	0.773
chol_cov_Default[282]	-0.022	-1.261	0.723
chol_cov_Default[283]	0.012	-0.806	0.836
chol_cov_Default[284]	0.041	-1.082	0.896
chol_cov_Default[285]	0.05	-0.558	1.129
chol_cov_Default[286]	0.038	-0.716	0.754
chol_cov_Default[287]	0.055	-1.037	0.713
chol_cov_Default[288]	0.04	-1.107	1.093
chol_cov_Default[289]	0.059	-1.061	0.754
chol_cov_Default[290]	0.125	-0.881	0.834
chol_cov_Default[291]	0.128	-1.145	1.101
chol_cov_Default[292]	-0.081	-0.972	0.721
chol_cov_Default[293]	-0.118	-1.086	0.886
chol_cov_Default[294]	0.056	-0.913	0.837
chol_cov_Default[295]	0.018	-0.841	0.753
chol_cov_Default[296]	0.019	-0.446	0.704
chol_cov_Default[297]	0.025	-0.761	0.836
chol_cov_Default[298]	0.108	-0.859	0.823
chol_cov_Default[299]	0.873	0.054	2.02
chol_cov_DorsAttn[0]	7.23	0.006	16.892
chol_cov_DorsAttn[1]	-0.27	-4.198	2.93
chol_cov_DorsAttn[2]	8.286	0.011	19.312
chol_cov_DorsAttn[3]	0.196	-2.303	3.061
chol_cov_DorsAttn[4]	0.198	-1.732	2.391
chol_cov_DorsAttn[5]	4.697	0.017	11.728
chol_cov_DorsAttn[6]	0.849	-9.171	5.364
chol_cov_DorsAttn[7]	0.73	-4.51	6.052
chol_cov_DorsAttn[8]	-0.745	-6.701	4.609
chol_cov_DorsAttn[9]	9.209	0.041	27.386
chol_cov_DorsAttn[10]	-1.132	-8.638	5.854
chol_cov_DorsAttn[11]	0.168	-4.588	4.944
chol_cov_DorsAttn[12]	-0.385	-3.983	3.274
chol_cov_DorsAttn[13]	-0.238	-3.506	3.724
chol_cov_DorsAttn[14]	7.354	0.014	19.49
chol_cov_DorsAttn[15]	0.466	-1.868	5.029
chol_cov_DorsAttn[16]	0.222	-3.53	4.77
chol_cov_DorsAttn[17]	-0.622	-3.855	2.194
chol_cov_DorsAttn[18]	0.803	-3.016	3.025
chol_cov_DorsAttn[19]	-0.331	-5.926	2.527
chol_cov_DorsAttn[20]	5.909	0.071	16.813
chol_cov_DorsAttn[21]	-0.541	-3.596	2.396
chol_cov_DorsAttn[22]	0.245	-3.772	3.625
chol_cov_DorsAttn[23]	0.28	-4.092	2.491
chol_cov_DorsAttn[24]	-0.872	-4.754	3.051
chol_cov_DorsAttn[25]	-0.32	-3.864	4.166
chol_cov_DorsAttn[26]	-0.181	-3.327	2.812
chol_cov_DorsAttn[27]	4.802	0.013	13.189
chol_cov_DorsAttn[28]	0.305	-3.121	2.391
chol_cov_DorsAttn[29]	0.023	-2.444	3.346
chol_cov_DorsAttn[30]	0.079	-2.522	1.767
chol_cov_DorsAttn[31]	-0.206	-3.555	1.925
chol_cov_DorsAttn[32]	0.287	-2.121	3.564
chol_cov_DorsAttn[33]	0.042	-1.583	2.1
chol_cov_DorsAttn[34]	-0.106	-2.361	2.927
chol_cov_DorsAttn[35]	3.894	0.021	10.451
chol_cov_DorsAttn[36]	-0.241	-3.071	2.538
chol_cov_DorsAttn[37]	-0.05	-3.647	2.145
chol_cov_DorsAttn[38]	-0.683	-4.244	3.121
chol_cov_DorsAttn[39]	0.589	-1.863	3.666
chol_cov_DorsAttn[40]	0.717	-1.826	5.091
chol_cov_DorsAttn[41]	0.686	-3.261	3.218
chol_cov_DorsAttn[42]	-0.56	-6.408	3.026
chol_cov_DorsAttn[43]	1.319	-2.069	5.481
chol_cov_DorsAttn[44]	4.548	0.007	15.498
chol_cov_DorsAttn[45]	-0.81	-6.85	4.937
chol_cov_DorsAttn[46]	1.516	-1.4	10.214
chol_cov_DorsAttn[47]	-0.288	-3.92	4.575
chol_cov_DorsAttn[48]	-2.809	-12.592	1.191
chol_cov_DorsAttn[49]	1.058	-4.153	8.731
chol_cov_DorsAttn[50]	0.225	-8.382	7.844
chol_cov_DorsAttn[51]	0.185	-4.151	4.26
chol_cov_DorsAttn[52]	2.991	-4.271	14.88
chol_cov_DorsAttn[53]	1.016	-3.042	5.551
chol_cov_DorsAttn[54]	9.223	0.063	20.376
chol_cov_DorsAttn[55]	-0.326	-6.512	5.32
chol_cov_DorsAttn[56]	-0.362	-7.64	7.407
chol_cov_DorsAttn[57]	-0.683	-8.144	4.693
chol_cov_DorsAttn[58]	0.836	-4.891	10.078
chol_cov_DorsAttn[59]	-0.106	-5.459	7.702
chol_cov_DorsAttn[60]	-0.577	-7.436	5.579
chol_cov_DorsAttn[61]	1.097	-4.279	7.706
chol_cov_DorsAttn[62]	-0.249	-6.172	6.163
chol_cov_DorsAttn[63]	-0.334	-7.015	4.441
chol_cov_DorsAttn[64]	1.027	-3.584	7.879
chol_cov_DorsAttn[65]	8.229	0.057	19.607
chol_cov_DorsAttn[66]	-0.368	-2.647	1.105
chol_cov_DorsAttn[67]	0.16	-1.138	1.877
chol_cov_DorsAttn[68]	0.415	-2.36	2.263
chol_cov_DorsAttn[69]	0.251	-0.94	1.932
chol_cov_DorsAttn[70]	0.208	-0.967	2.316
chol_cov_DorsAttn[71]	0.187	-1.108	1.667
chol_cov_DorsAttn[72]	-0.068	-1.929	1.138
chol_cov_DorsAttn[73]	0.106	-1.348	1.843
chol_cov_DorsAttn[74]	0.062	-1.524	1.895
chol_cov_DorsAttn[75]	0.078	-2.152	1.406
chol_cov_DorsAttn[76]	0.297	-0.741	2.211
chol_cov_DorsAttn[77]	1.941	0.013	5.309
chol_cov_DorsAttn[78]	-0.18	-2.531	2.508
chol_cov_DorsAttn[79]	-0.574	-3.318	2.186
chol_cov_DorsAttn[80]	0.036	-2.303	2.192
chol_cov_DorsAttn[81]	-0.048	-1.6	1.848
chol_cov_DorsAttn[82]	0.102	-2.197	2.765
chol_cov_DorsAttn[83]	-0.108	-2.431	2.666
chol_cov_DorsAttn[84]	-0.266	-3.236	2.52
chol_cov_DorsAttn[85]	-0.213	-3.142	1.53
chol_cov_DorsAttn[86]	-0.064	-2.255	2.587
chol_cov_DorsAttn[87]	0.067	-2.456	2.571
chol_cov_DorsAttn[88]	0.071	-2.62	2.117
chol_cov_DorsAttn[89]	0.416	-1.595	2.704
chol_cov_DorsAttn[90]	2.887	0.051	6.189
chol_cov_DorsAttn[91]	-0.279	-2.666	2.006
chol_cov_DorsAttn[92]	0.137	-2.278	2.812
chol_cov_DorsAttn[93]	0.848	-1.212	3.321
chol_cov_DorsAttn[94]	0.071	-1.897	1.745
chol_cov_DorsAttn[95]	-0.421	-3.152	1.818
chol_cov_DorsAttn[96]	0.011	-1.957	2.087
chol_cov_DorsAttn[97]	0.005	-1.424	1.662
chol_cov_DorsAttn[98]	0.231	-1.589	3.248
chol_cov_DorsAttn[99]	-0.203	-1.872	1.116
chol_cov_DorsAttn[100]	0.019	-2.688	1.982
chol_cov_DorsAttn[101]	-0.145	-2.15	2.256
chol_cov_DorsAttn[102]	-0.389	-3.778	1.74
chol_cov_DorsAttn[103]	-0.675	-2.768	0.685
chol_cov_DorsAttn[104]	2.629	0.288	4.889
chol_cov_DorsAttn[105]	0.122	-0.79	1.348
chol_cov_DorsAttn[106]	0.058	-0.764	1.084
chol_cov_DorsAttn[107]	-0.024	-0.904	0.949
chol_cov_DorsAttn[108]	0.012	-0.878	1.08
chol_cov_DorsAttn[109]	0.078	-1.238	0.824
chol_cov_DorsAttn[110]	-0.044	-0.976	1.006
chol_cov_DorsAttn[111]	-0.054	-1.093	1
chol_cov_DorsAttn[112]	-0.104	-1.442	0.854
chol_cov_DorsAttn[113]	-0.058	-0.899	0.924
chol_cov_DorsAttn[114]	0.032	-1.014	1.123
chol_cov_DorsAttn[115]	-0.022	-1.001	0.948
chol_cov_DorsAttn[116]	-0.053	-1.354	0.788
chol_cov_DorsAttn[117]	0.009	-1.209	0.829
chol_cov_DorsAttn[118]	-0.016	-0.996	1.085
chol_cov_DorsAttn[119]	0.922	0.014	2.052
chol_cov_Limbic[0]	3.311	0.002	7.487
chol_cov_Limbic[1]	0.161	-1.657	2.214
chol_cov_Limbic[2]	2.755	0.019	6.429
chol_cov_Limbic[3]	0.044	-1.843	1.518
chol_cov_Limbic[4]	-0.022	-1.361	1.432
chol_cov_Limbic[5]	1.811	0.024	4.537
chol_cov_Limbic[6]	-0.069	-1.915	1.605
chol_cov_Limbic[7]	-0.423	-2.217	1.947
chol_cov_Limbic[8]	0.134	-2.266	2.006
chol_cov_Limbic[9]	1.933	0.015	4.633
chol_cov_Limbic[10]	0.031	-1.976	1.426
chol_cov_Limbic[11]	0.06	-1.638	1.653
chol_cov_Limbic[12]	-0.098	-1.634	1.638
chol_cov_Limbic[13]	-0.052	-1.4	1.513
chol_cov_Limbic[14]	1.549	0.008	3.756
chol_cov_SalVentAttn[0]	5.442	0.016	12.823
chol_cov_SalVentAttn[1]	-0.11	-3.263	2.007
chol_cov_SalVentAttn[2]	5.097	0.01	11.639
chol_cov_SalVentAttn[3]	-0.388	-3.33	3.718
chol_cov_SalVentAttn[4]	-0.422	-3.936	3.052
chol_cov_SalVentAttn[5]	6.223	0.021	14.532
chol_cov_SalVentAttn[6]	0.3	-4.003	3.106
chol_cov_SalVentAttn[7]	-0.043	-3.237	2.312
chol_cov_SalVentAttn[8]	-0.349	-3.367	2.297
chol_cov_SalVentAttn[9]	5.524	0.041	11.908
chol_cov_SalVentAttn[10]	-0.564	-2.887	4.004
chol_cov_SalVentAttn[11]	-0.374	-5.458	3.002
chol_cov_SalVentAttn[12]	-0.551	-3.881	4.336
chol_cov_SalVentAttn[13]	0.102	-3.791	2.73
chol_cov_SalVentAttn[14]	5.911	0.03	13.819
chol_cov_SalVentAttn[15]	0.338	-3.693	6.922
chol_cov_SalVentAttn[16]	0.315	-5.866	4.294
chol_cov_SalVentAttn[17]	0.15	-5.969	8.399
chol_cov_SalVentAttn[18]	0.432	-6.514	5.128
chol_cov_SalVentAttn[19]	-0.95	-7.04	3.601
chol_cov_SalVentAttn[20]	8.201	0.189	20.603
chol_cov_SalVentAttn[21]	-0.062	-2.692	3.418
chol_cov_SalVentAttn[22]	-0.116	-2.787	2.85
chol_cov_SalVentAttn[23]	0.018	-2.85	2.604
chol_cov_SalVentAttn[24]	-0.095	-2.453	2.156
chol_cov_SalVentAttn[25]	-0.105	-2.129	2.23
chol_cov_SalVentAttn[26]	0.2	-2.845	1.947
chol_cov_SalVentAttn[27]	3.677	0.043	8.786
chol_cov_SalVentAttn[28]	0.205	-2.813	1.96
chol_cov_SalVentAttn[29]	0.131	-2.118	2.743
chol_cov_SalVentAttn[30]	0.07	-2.234	2.158
chol_cov_SalVentAttn[31]	-0.051	-2.342	2.485
chol_cov_SalVentAttn[32]	0.112	-2.508	2.822
chol_cov_SalVentAttn[33]	-0.43	-2.623	2.081
chol_cov_SalVentAttn[34]	-0.564	-3.456	1.987
chol_cov_SalVentAttn[35]	3.4	0.032	7.751
chol_cov_SalVentAttn[36]	0.002	-3.14	4.19
chol_cov_SalVentAttn[37]	0.105	-4.329	3.482
chol_cov_SalVentAttn[38]	-0.085	-3.208	3.996
chol_cov_SalVentAttn[39]	-0.273	-3.582	4.043
chol_cov_SalVentAttn[40]	0.071	-3.576	2.832
chol_cov_SalVentAttn[41]	-0.002	-3.445	3.414
chol_cov_SalVentAttn[42]	-0.068	-2.932	3.527
chol_cov_SalVentAttn[43]	-0.121	-3.251	3.327
chol_cov_SalVentAttn[44]	4.157	0.028	10.16
chol_cov_SalVentAttn[45]	0.051	-1.277	2.592
chol_cov_SalVentAttn[46]	-0.072	-1.742	2.764
chol_cov_SalVentAttn[47]	0.121	-1.757	2.423
chol_cov_SalVentAttn[48]	-0.178	-1.899	2.05
chol_cov_SalVentAttn[49]	0.072	-2.142	1.953
chol_cov_SalVentAttn[50]	-0.06	-2.026	1.816
chol_cov_SalVentAttn[51]	0.089	-1.599	2.242
chol_cov_SalVentAttn[52]	0.025	-2.09	1.75
chol_cov_SalVentAttn[53]	0.16	-2.026	2.526
chol_cov_SalVentAttn[54]	2.267	0.013	5.213
chol_cov_SalVentAttn[55]	0.063	-1.52	2.848
chol_cov_SalVentAttn[56]	-0.193	-2.319	1.885
chol_cov_SalVentAttn[57]	0.031	-1.881	2.039
chol_cov_SalVentAttn[58]	0.112	-1.673	1.752
chol_cov_SalVentAttn[59]	-0.003	-1.82	1.909
chol_cov_SalVentAttn[60]	-0.013	-1.907	1.808
chol_cov_SalVentAttn[61]	-0.029	-1.941	2.132
chol_cov_SalVentAttn[62]	-0.043	-1.806	2.795
chol_cov_SalVentAttn[63]	0.06	-2.386	1.823
chol_cov_SalVentAttn[64]	-0.073	-2.131	1.579
chol_cov_SalVentAttn[65]	2.061	0.03	4.581
chol_cov_SalVentAttn[66]	-0.177	-2.21	2.967
chol_cov_SalVentAttn[67]	0.274	-2.361	3.138
chol_cov_SalVentAttn[68]	-0.145	-2.938	2.159
chol_cov_SalVentAttn[69]	0.037	-2.8	3.221
chol_cov_SalVentAttn[70]	-0.159	-3.639	3.049
chol_cov_SalVentAttn[71]	-0.174	-2.891	2.462
chol_cov_SalVentAttn[72]	0.13	-2.754	2.792
chol_cov_SalVentAttn[73]	0.083	-3.945	3.438
chol_cov_SalVentAttn[74]	0.185	-2.807	2.76
chol_cov_SalVentAttn[75]	0.148	-2.599	3.097
chol_cov_SalVentAttn[76]	0.324	-2.056	2.802
chol_cov_SalVentAttn[77]	2.442	0.007	6.266
chol_cov_SomMot[0]	6.859	0.027	15.449
chol_cov_SomMot[1]	-0.208	-2.542	1.568
chol_cov_SomMot[2]	4.915	0.009	10.891
chol_cov_SomMot[3]	1.703	-7.279	4.085
chol_cov_SomMot[4]	-0.011	-4.111	3.812
chol_cov_SomMot[5]	10.538	0.02	25.715
chol_cov_SomMot[6]	-0.094	-2.784	3.264
chol_cov_SomMot[7]	-0.24	-4.71	2.309
chol_cov_SomMot[8]	-0.192	-3.591	3.154
chol_cov_SomMot[9]	5.949	0.031	14.869
chol_cov_SomMot[10]	-0.335	-2.917	1.34
chol_cov_SomMot[11]	-0.589	-3.69	2.585
chol_cov_SomMot[12]	0.132	-4.021	2.43
chol_cov_SomMot[13]	0.269	-3.634	3.307
chol_cov_SomMot[14]	5.136	0.008	15.138
chol_cov_SomMot[15]	-0.105	-4.218	2.605
chol_cov_SomMot[16]	0.208	-3.186	4.516
chol_cov_SomMot[17]	0.003	-3.876	3.085
chol_cov_SomMot[18]	0.238	-3.112	3.581
chol_cov_SomMot[19]	0.063	-4.41	3.045
chol_cov_SomMot[20]	5.767	0.087	14.077
chol_cov_SomMot[21]	0.479	-3.315	3.263
chol_cov_SomMot[22]	0.163	-3.682	2.623
chol_cov_SomMot[23]	-0.128	-3.43	2.249
chol_cov_SomMot[24]	-0.232	-2.682	3.066
chol_cov_SomMot[25]	0.067	-2.319	3.116
chol_cov_SomMot[26]	-0.286	-3.017	3.345
chol_cov_SomMot[27]	4.56	0.019	11.728
chol_cov_SomMot[28]	0.469	-1.732	2.639
chol_cov_SomMot[29]	-0.302	-3.453	1.632
chol_cov_SomMot[30]	-0.01	-2.323	2.635
chol_cov_SomMot[31]	-0.138	-2.027	2.855
chol_cov_SomMot[32]	0.003	-1.883	2.573
chol_cov_SomMot[33]	-0.699	-3.809	2.265
chol_cov_SomMot[34]	0.253	-2.023	3.172
chol_cov_SomMot[35]	4.208	0.046	10.159
chol_cov_SomMot[36]	-0.081	-1.637	1.215
chol_cov_SomMot[37]	-0.049	-1.533	1.111
chol_cov_SomMot[38]	0.035	-1.07	1.612
chol_cov_SomMot[39]	-0.022	-1.167	1.062
chol_cov_SomMot[40]	-0.048	-1.252	1.347
chol_cov_SomMot[41]	-0.104	-1.132	1.547
chol_cov_SomMot[42]	0.221	-0.802	1.753
chol_cov_SomMot[43]	0.092	-1.05	1.314
chol_cov_SomMot[44]	2.003	0.044	4.065
chol_cov_SomMot[45]	0.075	-0.758	0.798
chol_cov_SomMot[46]	-0.026	-1.103	1.08
chol_cov_SomMot[47]	0.006	-0.744	0.768
chol_cov_SomMot[48]	-0.007	-0.723	0.915
chol_cov_SomMot[49]	-0.02	-0.634	0.697
chol_cov_SomMot[50]	0.005	-0.849	0.927
chol_cov_SomMot[51]	-0.077	-1.286	0.878
chol_cov_SomMot[52]	0.037	-0.72	0.964
chol_cov_SomMot[53]	-0.076	-0.954	0.871
chol_cov_SomMot[54]	1.028	0.004	2.822
chol_cov_SomMot[55]	-0.161	-1.449	1.556
chol_cov_SomMot[56]	-0.011	-1.395	1.416
chol_cov_SomMot[57]	-0.004	-1.08	1.253
chol_cov_SomMot[58]	-0.018	-1.242	1.009
chol_cov_SomMot[59]	-0.123	-1.278	1.029
chol_cov_SomMot[60]	-0.077	-1.717	1.411
chol_cov_SomMot[61]	0.17	-1.329	1.408
chol_cov_SomMot[62]	0.059	-1.163	1.162
chol_cov_SomMot[63]	0.068	-1.433	1.195
chol_cov_SomMot[64]	0.049	-1.108	1.46
chol_cov_SomMot[65]	1.823	0.056	3.602
chol_cov_SomMot[66]	-0.067	-1.681	1.576
chol_cov_SomMot[67]	0.001	-1.726	2.027
chol_cov_SomMot[68]	-0.108	-2.237	1.904
chol_cov_SomMot[69]	0.047	-1.98	1.876
chol_cov_SomMot[70]	-0.037	-1.854	1.694
chol_cov_SomMot[71]	0.137	-1.567	2.276
chol_cov_SomMot[72]	-0.141	-2.032	1.491
chol_cov_SomMot[73]	0.113	-2.216	2.227
chol_cov_SomMot[74]	0.086	-1.836	1.785
chol_cov_SomMot[75]	0.148	-1.832	2.287
chol_cov_SomMot[76]	-0.023	-2.523	1.326
chol_cov_SomMot[77]	2.132	0.015	5.203
chol_cov_SomMot[78]	-0.003	-1.53	1.245
chol_cov_SomMot[79]	-0.125	-1.644	1.178
chol_cov_SomMot[80]	0.154	-1.144	1.507
chol_cov_SomMot[81]	-0.025	-1.491	1.266
chol_cov_SomMot[82]	0.015	-1.14	1.31
chol_cov_SomMot[83]	0.065	-1.208	1.588
chol_cov_SomMot[84]	-0.016	-1.547	1.304
chol_cov_SomMot[85]	0.1	-1.282	1.749
chol_cov_SomMot[86]	-0.011	-1.87	1.496
chol_cov_SomMot[87]	-0.106	-1.654	1.147
chol_cov_SomMot[88]	-0.038	-1.605	1.193
chol_cov_SomMot[89]	-0.127	-1.362	1.592
chol_cov_SomMot[90]	1.674	0.137	3.322
chol_cov_SomMot[91]	-0.054	-0.363	0.14
chol_cov_SomMot[92]	-0.017	-0.206	0.096
chol_cov_SomMot[93]	0.034	-0.074	0.168
chol_cov_SomMot[94]	0.001	-0.166	0.17
chol_cov_SomMot[95]	0.038	-0.175	0.24
chol_cov_SomMot[96]	-0.001	-0.198	0.128
chol_cov_SomMot[97]	0.037	-0.131	0.207
chol_cov_SomMot[98]	-0.024	-0.331	0.142
chol_cov_SomMot[99]	-0.004	-0.128	0.091
chol_cov_SomMot[100]	0.029	-0.156	0.177
chol_cov_SomMot[101]	-0.007	-0.162	0.123
chol_cov_SomMot[102]	-0.047	-0.206	0.072
chol_cov_SomMot[103]	-0.037	-0.201	0.112
chol_cov_SomMot[104]	0.191	0.011	0.419
chol_cov_Vis[0]	8.705	0.011	20.028
chol_cov_Vis[1]	-0.019	-3.833	3.016
chol_cov_Vis[2]	7.269	0.015	17.625
chol_cov_Vis[3]	0.013	-1.779	2.656
chol_cov_Vis[4]	-0.393	-2.776	2.22
chol_cov_Vis[5]	5.404	0.008	13.313
chol_cov_Vis[6]	-0.221	-4.394	3.796
chol_cov_Vis[7]	0.646	-4.917	7.092
chol_cov_Vis[8]	0.195	-3.04	5.209
chol_cov_Vis[9]	9.538	0.018	23.878
chol_cov_Vis[10]	-0.229	-2.968	1.687
chol_cov_Vis[11]	0.187	-1.701	2.833
chol_cov_Vis[12]	0.159	-2.257	2.598
chol_cov_Vis[13]	-0.045	-2.122	2.4
chol_cov_Vis[14]	4.518	0.03	10.607
chol_cov_Vis[15]	0.244	-2.437	2.734
chol_cov_Vis[16]	-0.089	-2.64	2.402
chol_cov_Vis[17]	0.253	-2.264	3.084
chol_cov_Vis[18]	-0.102	-2.997	2.561
chol_cov_Vis[19]	-0.042	-2.331	3.202
chol_cov_Vis[20]	4.985	0.022	13.182
chol_cov_Vis[21]	0.319	-1.761	2.963
chol_cov_Vis[22]	-0.045	-2.056	2.281
chol_cov_Vis[23]	0.197	-1.816	2.059
chol_cov_Vis[24]	-0.074	-2.71	1.794
chol_cov_Vis[25]	0.089	-2.588	1.968
chol_cov_Vis[26]	0.114	-1.715	2.23
chol_cov_Vis[27]	4.021	0.013	9.972
chol_cov_Vis[28]	0.188	-1.521	4.45
chol_cov_Vis[29]	0.41	-1.949	3.097
chol_cov_Vis[30]	0.099	-3.049	3.012
chol_cov_Vis[31]	-0.566	-4.286	2.116
chol_cov_Vis[32]	0.211	-2.262	2.54
chol_cov_Vis[33]	-0.07	-2.934	1.428
chol_cov_Vis[34]	0.787	-1.398	5.519
chol_cov_Vis[35]	4.641	0.049	11.56
chol_cov_Vis[36]	0.003	-2.147	2.233
chol_cov_Vis[37]	-0.134	-2.686	2.328
chol_cov_Vis[38]	-0.106	-2.658	2.738
chol_cov_Vis[39]	0.097	-2.623	2.297
chol_cov_Vis[40]	0.133	-1.916	2.3
chol_cov_Vis[41]	-0.134	-2.592	2.577
chol_cov_Vis[42]	0.064	-1.715	2.89
chol_cov_Vis[43]	-0.187	-2.809	1.942
chol_cov_Vis[44]	4.085	0.046	9.861
chol_cov_Vis[45]	0.14	-3.952	3.562
chol_cov_Vis[46]	0.256	-2.309	3.182
chol_cov_Vis[47]	-0.045	-2.709	3.326
chol_cov_Vis[48]	0.19	-3.462	2.334
chol_cov_Vis[49]	0.314	-3.764	3.196
chol_cov_Vis[50]	0.104	-3.101	2.922
chol_cov_Vis[51]	-0.109	-4.554	2.116
chol_cov_Vis[52]	-0.136	-2.522	3.325
chol_cov_Vis[53]	-0.043	-3.411	3.312
chol_cov_Vis[54]	5.01	0.071	12.913
chol_cov_Vis[55]	-0.025	-3.772	3.069
chol_cov_Vis[56]	0.025	-3.502	2.365
chol_cov_Vis[57]	-0.201	-3.588	3.291
chol_cov_Vis[58]	0.608	-2.422	3.959
chol_cov_Vis[59]	-0.561	-4.376	2.49
chol_cov_Vis[60]	0.629	-6.867	4.419
chol_cov_Vis[61]	-0.167	-2.473	2.963
chol_cov_Vis[62]	0.004	-3.015	3.103
chol_cov_Vis[63]	-0.712	-4.573	2.143
chol_cov_Vis[64]	-0.068	-3.683	2.569
chol_cov_Vis[65]	4.751	0.06	12.601
chol_cov_Vis[66]	0.167	-2.74	2.488
chol_cov_Vis[67]	-0.053	-2.093	2.694
chol_cov_Vis[68]	-0.252	-1.993	2.416
chol_cov_Vis[69]	-0.119	-2.502	2.092
chol_cov_Vis[70]	0.136	-2.423	2.382
chol_cov_Vis[71]	-0.225	-2.364	2.438
chol_cov_Vis[72]	-0.184	-3.45	1.91
chol_cov_Vis[73]	0.162	-2.165	2.111
chol_cov_Vis[74]	-0.109	-2.114	2.029
chol_cov_Vis[75]	-0.171	-2.713	1.875
chol_cov_Vis[76]	-0.276	-2.558	2.315
chol_cov_Vis[77]	3.474	0.079	7.952
chol_cov_Vis[78]	0.24	-2.294	1.847
chol_cov_Vis[79]	-0.079	-1.865	3.571
chol_cov_Vis[80]	-0.137	-2.221	2.081
chol_cov_Vis[81]	0.516	-1.878	3.151
chol_cov_Vis[82]	-0.026	-2.241	2.319
chol_cov_Vis[83]	0.344	-1.616	2.805
chol_cov_Vis[84]	0.603	-1.634	5.219
chol_cov_Vis[85]	0.268	-2.325	2.554
chol_cov_Vis[86]	-0.426	-2.558	2.422
chol_cov_Vis[87]	0.17	-1.899	3.376
chol_cov_Vis[88]	-0.555	-2.719	1.516
chol_cov_Vis[89]	-0.068	-2.54	1.997
chol_cov_Vis[90]	3.223	0.078	8.462
chol_cov_Vis[91]	-0.21	-2.051	2.038
chol_cov_Vis[92]	-0.177	-2.463	1.479
chol_cov_Vis[93]	0.118	-1.121	1.75
chol_cov_Vis[94]	-0.364	-2.445	1.102
chol_cov_Vis[95]	0.172	-2.624	1.872
chol_cov_Vis[96]	0.014	-1.503	1.348
chol_cov_Vis[97]	0.05	-1.333	1.398
chol_cov_Vis[98]	-0.007	-1.356	1.306
chol_cov_Vis[99]	-0.185	-1.454	1.175
chol_cov_Vis[100]	0.237	-1.188	1.825
chol_cov_Vis[101]	0.024	-1.477	1.675
chol_cov_Vis[102]	0.044	-1.568	1.194
chol_cov_Vis[103]	-0.003	-1.266	1.532
chol_cov_Vis[104]	2.132	0.071	4.787
chol_cov_Vis[105]	1.612	-0.697	5.612
chol_cov_Vis[106]	-0.047	-2.315	1.816
chol_cov_Vis[107]	-0.608	-2.504	1.139
chol_cov_Vis[108]	0.043	-2.317	2.433
chol_cov_Vis[109]	-0.175	-3.994	2.044
chol_cov_Vis[110]	0.838	-3.023	5.412
chol_cov_Vis[111]	-1.336	-5.956	2.052
chol_cov_Vis[112]	3.193	-2.054	8.141
chol_cov_Vis[113]	-2.49	-5.038	0.695
chol_cov_Vis[114]	-4.69	-10.588	0.479
chol_cov_Vis[115]	0.963	-1.83	4.234
chol_cov_Vis[116]	0.842	-2.901	4.479
chol_cov_Vis[117]	0.277	-2.135	2.801
chol_cov_Vis[118]	-0.294	-4.794	1.454
chol_cov_Vis[119]	5.731	0.011	12.039
chol_cov_Vis[120]	-0.504	-3.265	2.417
chol_cov_Vis[121]	-0.926	-4.258	2.203
chol_cov_Vis[122]	0.192	-2.859	2.838
chol_cov_Vis[123]	-0.226	-4.276	6.164
chol_cov_Vis[124]	0.052	-3.334	2.991
chol_cov_Vis[125]	0.509	-2.638	5.076
chol_cov_Vis[126]	0.68	-2.721	3.704
chol_cov_Vis[127]	-0.929	-5.673	2.405
chol_cov_Vis[128]	1.353	-1.812	7.834
chol_cov_Vis[129]	1.102	-2.854	6.212
chol_cov_Vis[130]	0.516	-1.801	3.363
chol_cov_Vis[131]	0.007	-2.388	3.622
chol_cov_Vis[132]	-1.515	-6.063	2.442
chol_cov_Vis[133]	-1.163	-4.877	2.263
chol_cov_Vis[134]	-0.094	-4.112	2.812
chol_cov_Vis[135]	4.075	0.002	8.605
chol_cov_Vis[136]	0.064	-1.756	1.623
chol_cov_Vis[137]	-0.067	-2.047	1.184
chol_cov_Vis[138]	0.105	-1.654	1.508
chol_cov_Vis[139]	-0.061	-1.746	1.694
chol_cov_Vis[140]	-0.135	-1.629	1.98
chol_cov_Vis[141]	0.057	-1.989	1.672
chol_cov_Vis[142]	0.038	-1.555	1.643
chol_cov_Vis[143]	0.026	-1.585	1.472
chol_cov_Vis[144]	0.08	-1.394	1.697
chol_cov_Vis[145]	-0.102	-1.72	1.6
chol_cov_Vis[146]	-0.141	-1.721	1.549
chol_cov_Vis[147]	-0.072	-1.786	1.64
chol_cov_Vis[148]	-0.041	-1.791	1.53
chol_cov_Vis[149]	-0.034	-1.803	1.632
chol_cov_Vis[150]	-0.158	-1.789	1.853
chol_cov_Vis[151]	0.092	-1.714	1.835
chol_cov_Vis[152]	1.713	0.043	3.91

## Sheet: Figure 1b-h
Figure 1B-H	mean	hpd_5%	hpd_95%
sigma_nets_Cont[0]	0.03	0.01	0.06
sigma_nets_Default[0]	0.07	0.04	0.14
sigma_nets_DorsAttn[0]	0.05	0.01	0.09
sigma_nets_Limbic[0]	0.06	0.01	0.14
sigma_nets_SalVentAttn[0]	0.02	0.01	0.05
sigma_nets_SomMot[0]	0.04	0.01	0.08
sigma_nets_Vis[0]	0.04	0.01	0.07

## Sheet: Figure 2
Figure 2	Visual_1 (L)	Visual_2 (L)	Visual_3 (L)	Visual_4 (L)	Visual_5 (L)	Visual_6 (L)	Visual_7 (L)	Visual_8 (L)	Visual_9 (L)	SomMot_1 (L)	SomMot_2 (L)	SomMot_3 (L)	SomMot_4 (L)	SomMot_5 (L)	SomMot_6 (L)	DorsalAttn_Post_1 (L)	DorsalAttn_Post_2 (L)	DorsalAttn_Post_3 (L)	DorsalAttn_Post_4 (L)	DorsalAttn_Post_5 (L)	DorsalAttn_Post_6 (L)	DorsalAttn_PrCv_1 (L)	DorsalAttn_FEF_1 (L)	Salience_ParOper_1 (L)	Salience_FrOperIns_1 (L)	Salience_FrOperIns_2 (L)	Salience_PFCl_1 (L)	Salience_Med_1 (L)	Salience_Med_2 (L)	Salience_Med_3 (L)	Limbic_OFC_1 (L)	Limbic_TempPole_1 (L)	Limbic_TempPole_2 (L)	Control_Par_1 (L)	Control_PFCl_1 (L)	Control_pCun_1 (L)	Control_Cing_1 (L)	Default_Temp_1 (L)	Default_Temp_2 (L)	Default_Par_1 (L)	Default_Par_2 (L)	Default_PFC_1 (L)	Default_PFC_2 (L)	Default_PFC_3 (L)	Default_PFC_4 (L)	Default_PFC_5 (L)	Default_PFC_6 (L)	Default_PFC_7 (L)	Default_pCunPCC_1 (L)
Visual_1 (L)	0	-0.0027321	-0.0093441	-0.0019484	0.00579722	-0.0002848	-0.0029111	-0.0152518	-0.0057204	-0.0162261	-0.0090618	-0.0164482	0.00013992	-0.0055062	-0.0084355	0.0082478	-0.0038099	0.0117332	-4.54e-05	0.0135275	-0.0094567	0.0120479	0.00647906	-0.0096948	-0.0179276	-0.0097964	0.0116567	0.00816168	-0.0071102	0.00803164	0.0223834	0.0239602	0.033604	0.0323696	0.0202663	0.0185903	0.0180283	0.025183	0.023387	0.0118297	0.0322498	0.0170127	0.0263464	0.0233393	0.0312552	0.0314342	0.0362404	0.031156	0.0196101
Visual_2 (L)	-0.0027321	0	0.0271271	0.0316587	0.0149626	0.0134106	0.0178978	0.0274588	0.0216807	-0.0383698	-0.0242345	-0.0299915	0.00290633	-0.006858	-0.0145014	0.0154795	-0.0026921	0.0150979	0.00537951	-0.0168696	-0.0062586	0.00410319	-0.0007993	-0.0320673	-0.03732	-0.0269673	-0.0207359	-0.0333358	-0.0322221	-0.0101983	-0.0051293	-0.0027199	-0.0042487	-0.0009928	-0.0072862	-0.01779	-0.0397277	-0.0096052	-0.0146547	-0.0179863	-0.0198493	-0.0172676	-0.0060753	-0.0201683	-0.0053696	-0.0122241	-0.0054303	-0.0062772	-0.014044
Visual_3 (L)	-0.0093441	0.0271271	0	0.0295301	0.016307	0.0107048	0.0107417	0.0245057	0.0229115	-0.045282	-0.0318333	-0.0391301	-0.0017317	-0.0112537	-0.0196752	0.00855822	-0.0132508	0.00636668	-0.0015628	-0.0247925	-0.0151252	-0.0041622	-0.0105541	-0.0408498	-0.0461614	-0.0358032	-0.0249162	-0.0393102	-0.0427655	-0.0166148	-0.0096649	-0.0059512	-0.0031042	-0.0044937	-0.0110704	-0.0218985	-0.0404359	-0.0087046	-0.0148385	-0.0236943	-0.0176342	-0.0203814	-0.0063172	-0.0209651	-0.0061657	-0.0089694	-0.0031234	-0.0067764	-0.0192764
Visual_4 (L)	-0.0019484	0.0316587	0.0295301	0	0.0223785	0.0184226	0.0222707	0.0341809	0.0246254	-0.0329464	-0.0200788	-0.0237759	0.00474062	-0.0032603	-0.0108127	0.017109	-7.47e-05	0.018647	0.00702784	-0.0141918	-0.000532	0.0034412	0.00150069	-0.0276692	-0.0316975	-0.0223829	-0.021662	-0.0324218	-0.0239291	-0.0090023	-0.0071469	-0.0030597	-0.0073018	-0.0045373	-0.0112021	-0.0145074	-0.0418202	-0.0109729	-0.0165889	-0.0151462	-0.0233888	-0.0176715	-0.009184	-0.0229784	-0.0100721	-0.0170646	-0.0110813	-0.0111531	-0.0140789
Visual_5 (L)	0.00579722	0.0149626	0.016307	0.0223785	0	0.0192271	0.0154671	0.00961138	0.0139452	-0.03237	-0.0171495	-0.0239916	0.00935435	-0.0009458	-0.0077276	0.017827	-0.0005723	0.02098	0.00635998	-0.0095815	-0.0047967	0.012124	0.00608767	-0.0279935	-0.0336289	-0.0232796	-0.0153327	-0.024841	-0.0241683	-0.0022311	0.00199748	0.00787513	0.00822763	0.00751267	0.00090312	-0.0116042	-0.0307322	0.00489885	0.00036859	-0.0069909	-0.004746	-0.004879	0.00594924	-0.0081425	0.00409141	0.00222618	0.00797655	0.00532282	-0.0040086
Visual_6 (L)	-0.0002848	0.0134106	0.0107048	0.0184226	0.0192271	0	0.0071725	0.00344177	0.00920847	-0.0385597	-0.0243254	-0.0317496	0.00404764	-0.0063629	-0.0134508	0.0135755	-0.0054117	0.0150795	0.00230234	-0.0132845	-0.0099767	0.00754784	-0.0005323	-0.0313621	-0.0399222	-0.0292309	-0.0157741	-0.0291854	-0.0326996	-0.0065786	0.00203784	0.00513755	0.0123164	0.00970285	0.00174734	-0.0141932	-0.0281704	0.0032162	-0.0009036	-0.0114546	-0.0016434	-0.0082163	0.00841159	-0.0102101	0.00550607	0.00543831	0.0126442	0.00754508	-0.0119385
Visual_7 (L)	-0.0029111	0.0178978	0.0107417	0.0222707	0.0154671	0.0071725	0	0.00370765	0.00753181	-0.0275776	-0.016794	-0.0237756	0.00211677	-0.0041418	-0.013048	0.0108065	-0.0043529	0.00969816	0.00605921	-0.0091892	-0.0050085	9.4874e-05	0.00026659	-0.0253598	-0.0312458	-0.0168612	-0.0064271	-0.0180733	-0.0236221	-0.0014173	0.00126374	-0.0005263	0.00554497	0.00432917	-0.001337	-0.0063682	-0.0189914	-0.0054422	-0.0088917	-0.0177958	-0.0112175	-0.0093945	-0.0003498	-0.0090565	0.00799943	-0.0038194	0.00291499	0.00055574	-0.0074021
Visual_8 (L)	-0.0152518	0.0274588	0.0245057	0.0341809	0.00961138	0.00344177	0.00370765	0	0.0154053	-0.0514829	-0.0344263	-0.0429482	-0.0054092	-0.014181	-0.0243725	-0.0031896	-0.0194493	-0.0076769	-0.0055161	-0.0358996	-0.0206402	-0.01378	-0.0210007	-0.0510487	-0.0526203	-0.0426175	-0.0358109	-0.0494917	-0.0534321	-0.0223191	-0.0175975	-0.0114812	-0.0127961	-0.016545	-0.022943	-0.032844	-0.0519582	-0.0142184	-0.0221655	-0.0311756	-0.0266228	-0.0269805	-0.0154559	-0.027605	-0.0170257	-0.0178469	-0.0137696	-0.0184385	-0.0243679
Visual_9 (L)	-0.0057204	0.0216807	0.0229115	0.0246254	0.0139452	0.00920847	0.00753181	0.0154053	0	-0.0487678	-0.0325448	-0.042012	-0.0016331	-0.0103103	-0.0206039	0.00857534	-0.0104792	0.00848905	0.00089935	-0.0242709	-0.0142838	-0.0018233	-0.0081016	-0.0413299	-0.0493606	-0.0378454	-0.0264879	-0.0423269	-0.0446025	-0.0171675	-0.0076787	-0.0040974	0.0002428	-0.0018486	-0.0089624	-0.0276606	-0.0420459	-0.0063413	-0.013574	-0.0244216	-0.0145124	-0.0196022	-0.0031364	-0.0205351	-0.0058018	-0.0068315	0.00040787	-0.0029388	-0.018602
SomMot_1 (L)	-0.0162261	-0.0383698	-0.045282	-0.0329464	-0.03237	-0.0385597	-0.0275776	-0.0514829	-0.0487678	0	-0.0007953	-0.0043778	0.00114598	-0.006821	-0.0075096	-0.0126704	0.0100095	-0.0138949	0.00456706	-0.0082935	-2.302e-05	0.00100557	0.00453898	-0.0023897	-0.0053385	0.00631065	0.00098088	-0.0069321	-0.0085646	0.00763454	0.00910358	0.00395678	0.0045684	0.00116832	0.00312933	-0.0178855	-0.0120799	-0.0035761	-0.0063617	-0.0109576	-0.0061513	0.00310325	0.00411229	-0.0074099	0.0114621	0.00072888	0.00253275	-0.0001372	-0.0190097
SomMot_2 (L)	-0.0090618	-0.0242345	-0.0318333	-0.0200788	-0.0171495	-0.0243254	-0.016794	-0.0344263	-0.0325448	-0.0007953	0	0.00263328	0.00306807	0.00194226	0.00089633	-0.0032824	0.0141995	-0.004643	0.0106106	0.00156116	0.00694741	0.00438021	0.00925926	0.00366263	-0.0004379	0.0103997	0.00851084	0.00096934	0.00048249	0.00897626	0.0134654	0.00510122	0.0110087	0.00986477	0.00800624	-0.00522	-0.0016135	-0.0032313	-0.0056202	-0.0054798	-7.639e-05	0.00563393	0.00633614	-0.0040369	0.0151784	0.00228895	0.00652528	0.00732982	-0.0116802
SomMot_3 (L)	-0.0164482	-0.0299915	-0.0391301	-0.0237759	-0.0239916	-0.0317496	-0.0237756	-0.0429482	-0.042012	-0.0043778	0.00263328	0	0.00209328	-0.0010758	-0.0015742	-0.0115618	0.0158319	-0.0134974	0.0100121	-0.0075355	0.00688425	-0.0014754	0.00802635	-0.0043652	-0.0057907	0.0134742	0.00391573	-0.0039418	-0.0044171	0.0116636	0.00735604	-0.0005276	0.00404711	-0.0007049	0.00295837	-0.0184002	-0.0133897	-0.0056698	-0.0085007	-0.0119872	-0.0056181	0.00284163	0.00341097	-0.008137	0.0118968	0.00081854	0.00314506	0.00072561	-0.0174968
SomMot_4 (L)	0.00013992	0.00290633	-0.0017317	0.00474062	0.00935435	0.00404764	0.00211677	-0.0054092	-0.0016331	0.00114598	0.00306807	0.00209328	0	0.0109724	0.00891242	0.0135207	0.0195267	0.0136887	0.0200382	0.0116925	0.016389	0.0159865	0.0188336	0.0100771	0.00168483	0.015031	0.0166718	0.0101887	0.00753788	0.0152886	0.0158125	0.00238157	0.0140644	0.0175006	0.0152013	0.00989729	0.00397959	-0.0040623	-0.0059566	-0.0011206	0.00153866	0.00995112	0.0106153	-0.0004214	0.0189517	0.00457006	0.00779906	0.0108523	-0.0008306
SomMot_5 (L)	-0.0055062	-0.006858	-0.0112537	-0.0032603	-0.0009458	-0.0063629	-0.0041418	-0.014181	-0.0103103	-0.006821	0.00194226	-0.0010758	0.0109724	0	0.00345503	0.00529583	0.0128722	0.00341038	0.0158921	0.00311626	0.0107629	0.00410457	0.00877144	-0.0019498	-0.0100925	0.00424363	0.00585874	-0.0011819	-0.0026616	0.00669982	0.0123147	0.00573446	0.0125193	0.0119633	0.00842526	0.00095015	-0.0025103	-0.0028814	-0.0065385	-0.005212	-0.0009536	0.00270496	0.00596688	-0.00203	0.0165956	0.00212657	0.00606863	0.00887428	-0.004365
SomMot_6 (L)	-0.0084355	-0.0145014	-0.0196752	-0.0108127	-0.0077276	-0.0134508	-0.013048	-0.0243725	-0.0206039	-0.0075096	0.00089633	-0.0015742	0.00891242	0.00345503	0	-0.0017029	0.0114777	-0.0034609	0.0129632	-0.0015361	0.00758235	0.00259586	0.00807191	-0.0028953	-0.0110243	0.00358157	0.00629502	-0.0020283	-0.00619	0.0104167	0.011995	0.0057909	0.0119341	0.0101158	0.00758132	-0.0044568	-0.0036163	-0.0017351	-0.0049257	-0.0065992	0.00037842	0.00363795	0.00853141	-0.0018596	0.0180337	0.00566199	0.0085461	0.00803119	-0.0079668
DorsalAttn_Post_1 (L)	0.0082478	0.0154795	0.00855822	0.017109	0.017827	0.0135755	0.0108065	-0.0031896	0.00857534	-0.0126704	-0.0032824	-0.0115618	0.0135207	0.00529583	-0.0017029	0	-0.0061702	0.0125374	0.00655352	-0.0005747	-0.0036278	0.00106702	0.00722759	-0.0227569	-0.0239092	-0.0144099	0.00172894	-0.0028872	-0.0084835	0.0108253	0.0118096	0.0159621	0.0158359	0.00017143	-0.0018893	0.00234396	-0.0055371	0.016518	0.0131812	0.00382145	0.00913094	0.00882569	0.0134463	0.0143228	0.0228936	0.0194687	0.0169708	0.0118643	0.010395
DorsalAttn_Post_2 (L)	-0.0038099	-0.0026921	-0.0132508	-7.47e-05	-0.0005723	-0.0054117	-0.0043529	-0.0194493	-0.0104792	0.0100095	0.0141995	0.0158319	0.0195267	0.0128722	0.0114777	-0.0061702	0	-0.0085991	0.00714992	-0.0016899	0.0046868	-0.0022902	0.00919428	-0.0056338	-0.0023788	0.00757276	0.00813779	0.00854473	0.00768122	0.0194365	0.0146435	0.0123503	0.018499	0.0006283	0.00898963	-0.004612	-0.0016792	0.011216	0.0118366	0.00767535	0.0112053	0.0125813	0.0173833	0.00830859	0.0229593	0.0177611	0.0193879	0.0111456	-0.0003663
DorsalAttn_Post_3 (L)	0.0117332	0.0150979	0.00636668	0.018647	0.02098	0.0150795	0.00969816	-0.0076769	0.00848905	-0.0138949	-0.004643	-0.0134974	0.0136887	0.00341038	-0.0034609	0.0125374	-0.0085991	0	0.00222655	-0.0090151	-0.0130202	0.0042316	-0.001822	-0.0204921	-0.0242918	-0.0176937	0.00227849	-0.0001093	-0.0107007	0.0113039	0.0200909	0.0248755	0.0291552	0.00593327	0.00822247	0.00167663	0.00030305	0.0276985	0.0249353	0.0120281	0.0213917	0.0162094	0.0251066	0.0225356	0.0271648	0.031884	0.0278984	0.0173298	0.0105987
DorsalAttn_Post_4 (L)	-4.54e-05	0.00537951	-0.0015628	0.00702784	0.00635998	0.00230234	0.00605921	-0.0055161	0.00089935	0.00456706	0.0106106	0.0100121	0.0200382	0.0158921	0.0129632	0.00655352	0.00714992	0.00222655	0	0.00208696	0.0115464	0.00202768	0.0102795	-0.0039151	-0.0067062	0.00468435	0.00686426	0.00534481	0.00547763	0.0151522	0.0146364	0.013521	0.0189698	0.00464783	0.00783832	0.00218889	-0.0010325	0.00899041	0.00763059	0.00767415	0.0068602	0.00896413	0.0133787	0.00758976	0.0214775	0.0129695	0.014497	0.0110259	0.0009835
DorsalAttn_Post_5 (L)	0.0135275	-0.0168696	-0.0247925	-0.0141918	-0.0095815	-0.0132845	-0.0091892	-0.0358996	-0.0242709	-0.0082935	0.00156116	-0.0075355	0.0116925	0.00311626	-0.0015361	-0.0005747	-0.0016899	-0.0090151	0.00208696	0	-0.0119354	0.00938329	0.00495473	-0.0059322	-0.0158773	-0.007685	0.019571	0.0168075	0.00162118	0.0195241	0.031758	0.0388037	0.0405428	0.0232591	0.0221166	0.00846399	0.0195574	0.0441602	0.0400634	0.0226263	0.0368969	0.0301695	0.0381058	0.035251	0.0437041	0.0464053	0.0441175	0.0304914	0.0155675
DorsalAttn_Post_6 (L)	-0.0094567	-0.0062586	-0.0151252	-0.000532	-0.0047967	-0.0099767	-0.0050085	-0.0206402	-0.0142838	-2.302e-05	0.00694741	0.00688425	0.016389	0.0107629	0.00758235	-0.0036278	0.0046868	-0.0130202	0.0115464	-0.0119354	0	-0.0030662	0.00419586	-0.0115762	-0.0103123	0.00275896	0.00136365	-0.0023796	-0.0026595	0.0139467	0.00780948	0.00789104	0.00933683	-0.001986	0.0019205	-0.0117334	-0.0111463	0.00561427	0.00258021	-0.0004733	0.00030538	0.00522482	0.00889771	0.00140684	0.0154801	0.00903873	0.00996709	0.00280649	-0.0101132
DorsalAttn_PrCv_1 (L)	0.0120479	0.00410319	-0.0041622	0.0034412	0.012124	0.00754784	9.4874e-05	-0.01378	-0.0018233	0.00100557	0.00438021	-0.0014754	0.0159865	0.00410457	0.00259586	0.00106702	-0.0022902	0.0042316	0.00202768	0.00938329	-0.0030662	0	0.0111947	-0.0060178	-0.0128472	-0.0069818	0.0119059	0.012891	0.00311223	0.0160346	0.0222558	0.0211058	0.0288655	0.00868259	0.0149748	0.00906228	0.0108043	0.0226925	0.02033	0.00962984	0.0234993	0.0187389	0.0232352	0.0240265	0.0341445	0.0308402	0.0270343	0.0247362	0.0177623
DorsalAttn_FEF_1 (L)	0.00647906	-0.0007993	-0.0105541	0.00150069	0.00608767	-0.0005323	0.00026659	-0.0210007	-0.0081016	0.00453898	0.00925926	0.00802635	0.0188336	0.00877144	0.00807191	0.00722759	0.00919428	-0.001822	0.0102795	0.00495473	0.00419586	0.0111947	0	0.0019593	-0.006112	0.00530604	0.0154285	0.0173484	0.00842217	0.0216492	0.0225647	0.0239803	0.027527	0.0108854	0.014689	0.00635985	0.0110694	0.0228985	0.0196032	0.0141122	0.0192174	0.0203751	0.0233775	0.0220142	0.0310342	0.0292462	0.0231271	0.0172993	0.00803125
Salience_ParOper_1 (L)	-0.0096948	-0.0320673	-0.0408498	-0.0276692	-0.0279935	-0.0313621	-0.0253598	-0.0510487	-0.0413299	-0.0023897	0.00366263	-0.0043652	0.0100771	-0.0019498	-0.0028953	-0.0227569	-0.0056338	-0.0204921	-0.0039151	-0.0059322	-0.0115762	-0.0060178	0.0019593	0	-0.0169941	-0.0087189	0.0032311	0.00070227	-0.0060578	0.0160452	0.013292	0.015155	0.0141824	0.00050777	0.0052231	-0.0143756	-0.0045115	0.0192971	0.0160445	0.0012545	0.0122111	0.0160806	0.0187087	0.00988887	0.0245485	0.0227775	0.021347	0.0139486	-0.0035211
Salience_FrOperIns_1 (L)	-0.0179276	-0.03732	-0.0461614	-0.0316975	-0.0336289	-0.0399222	-0.0312458	-0.0526203	-0.0493606	-0.0053385	-0.0004379	-0.0057907	0.00168483	-0.0100925	-0.0110243	-0.0239092	-0.0023788	-0.0242918	-0.0067062	-0.0158773	-0.0103123	-0.0128472	-0.006112	-0.0169941	0	-0.0041762	-0.0075662	-0.0138675	-0.0144722	0.00156883	0.00300878	0.00022508	0.00041718	-0.0095446	-0.0076715	-0.0252865	-0.0174967	-0.0024023	-0.0074527	-0.0147364	-0.0047756	-0.0004532	-0.0010902	-0.0064708	0.00761921	0.00225087	0.00145092	-0.0019966	-0.0181272
Salience_FrOperIns_2 (L)	-0.0097964	-0.0269673	-0.0358032	-0.0223829	-0.0232796	-0.0292309	-0.0168612	-0.0426175	-0.0378454	0.00631065	0.0103997	0.0134742	0.015031	0.00424363	0.00358157	-0.0144099	0.00757276	-0.0176937	0.00468435	-0.007685	0.00275896	-0.0069818	0.00530604	-0.0087189	-0.0041762	0	-0.0008409	-0.0050061	-0.0006942	0.0166846	0.00904839	0.0105818	0.00869153	-0.006419	-0.0008604	-0.0198783	-0.0126008	0.0118109	0.00539392	-0.0043635	0.0039625	0.00589613	0.00825805	0.00332785	0.0154516	0.0150353	0.0106302	0.00585855	-0.0101534
Salience_PFCl_1 (L)	0.0116567	-0.0207359	-0.0249162	-0.021662	-0.0153327	-0.0157741	-0.0064271	-0.0358109	-0.0264879	0.00098088	0.00851084	0.00391573	0.0166718	0.00585874	0.00629502	0.00172894	0.00813779	0.00227849	0.00686426	0.019571	0.00136365	0.0119059	0.0154285	0.0032311	-0.0075662	-0.0008409	0	0.0195485	0.014072	0.0240411	0.0276104	0.0333331	0.0291157	0.018596	0.0198598	0.00942357	0.0146617	0.0346506	0.0299058	0.0194365	0.0218675	0.0235218	0.0286698	0.0235505	0.0360432	0.0318811	0.0316988	0.024783	0.0164297
Salience_Med_1 (L)	0.00816168	-0.0333358	-0.0393102	-0.0324218	-0.024841	-0.0291854	-0.0180733	-0.0494917	-0.0423269	-0.0069321	0.00096934	-0.0039418	0.0101887	-0.0011819	-0.0020283	-0.0028872	0.00854473	-0.0001093	0.00534481	0.0168075	-0.0023796	0.012891	0.0173484	0.00070227	-0.0138675	-0.0050061	0.0195485	0	0.00542408	0.0216886	0.0266625	0.0275307	0.0318057	0.0239655	0.0222645	0.00670099	0.0145239	0.0306933	0.0250806	0.0110974	0.0280835	0.022643	0.0299557	0.0221548	0.0406421	0.0364358	0.0353402	0.0325444	0.0127758
Salience_Med_2 (L)	-0.0071102	-0.0322221	-0.0427655	-0.0239291	-0.0241683	-0.0326996	-0.0236221	-0.0534321	-0.0446025	-0.0085646	0.00048249	-0.0044171	0.00753788	-0.0026616	-0.00619	-0.0084835	0.00768122	-0.0107007	0.00547763	0.00162118	-0.0026595	0.00311223	0.00842217	-0.0060578	-0.0144722	-0.0006942	0.014072	0.00542408	0	0.014697	0.0159598	0.0156479	0.0208023	0.0136906	0.0124335	-0.0096234	1.3205e-05	0.0164361	0.0126685	0.00175633	0.0154993	0.0143017	0.0190459	0.00933167	0.0291191	0.0226462	0.0254151	0.017686	-0.0066447
Salience_Med_3 (L)	0.00803164	-0.0101983	-0.0166148	-0.0090023	-0.0022311	-0.0065786	-0.0014173	-0.0223191	-0.0171675	0.00763454	0.00897626	0.0116636	0.0152886	0.00669982	0.0104167	0.0108253	0.0194365	0.0113039	0.0151522	0.0195241	0.0139467	0.0160346	0.0216492	0.0160452	0.00156883	0.0166846	0.0240411	0.0216886	0.014697	0	0.0208111	0.0134751	0.0223837	0.0212301	0.0195347	0.0136994	0.0158074	0.00803328	0.00154121	0.00269648	0.012951	0.0143805	0.0109792	0.0148263	0.0335108	0.0142803	0.0148343	0.0243906	0.00950147
Limbic_OFC_1 (L)	0.0223834	-0.0051293	-0.0096649	-0.0071469	0.00199748	0.00203784	0.00126374	-0.0175975	-0.0076787	0.00910358	0.0134654	0.00735604	0.0158125	0.0123147	0.011995	0.0118096	0.0146435	0.0200909	0.0146364	0.031758	0.00780948	0.0222558	0.0225647	0.013292	0.00300878	0.00904839	0.0276104	0.0266625	0.0159598	0.0208111	0	0.0250748	0.0345297	0.0369021	0.0275706	0.0331176	0.0376159	0.0272304	0.031878	0.0243037	0.0351957	0.0228237	0.0286862	0.0305345	0.0375076	0.0305835	0.0353403	0.0402873	0.0344081
Limbic_TempPole_1 (L)	0.0239602	-0.0027199	-0.0059512	-0.0030597	0.00787513	0.00513755	-0.0005263	-0.0114812	-0.0040974	0.00395678	0.00510122	-0.0005276	0.00238157	0.00573446	0.0057909	0.0159621	0.0123503	0.0248755	0.013521	0.0388037	0.00789104	0.0211058	0.0239803	0.015155	0.00022508	0.0105818	0.0333331	0.0275307	0.0156479	0.0134751	0.0250748	0	0.0341723	0.0461479	0.0308284	0.0426351	0.0439988	0.0152298	0.0172749	0.0149685	0.0345357	0.0209417	0.0231126	0.0283372	0.0447805	0.0237686	0.0342473	0.046255	0.037341
Limbic_TempPole_2 (L)	0.033604	-0.0042487	-0.0031042	-0.0073018	0.00822763	0.0123164	0.00554497	-0.0127961	0.0002428	0.0045684	0.0110087	0.00404711	0.0140644	0.0125193	0.0119341	0.0158359	0.018499	0.0291552	0.0189698	0.0405428	0.00933683	0.0288655	0.027527	0.0141824	0.00041718	0.00869153	0.0291157	0.0318057	0.0208023	0.0223837	0.0345297	0.0341723	0	0.0419779	0.0337896	0.0439362	0.0448781	0.032759	0.0386816	0.0290325	0.0323606	0.0293297	0.0296467	0.0396898	0.0452296	0.034016	0.0350343	0.0427052	0.0482098
Control_Par_1 (L)	0.0323696	-0.0009928	-0.0044937	-0.0045373	0.00751267	0.00970285	0.00432917	-0.016545	-0.0018486	0.00116832	0.00986477	-0.0007049	0.0175006	0.0119633	0.0101158	0.00017143	0.0006283	0.00593327	0.00464783	0.0232591	-0.001986	0.00868259	0.0108854	0.00050777	-0.0095446	-0.006419	0.018596	0.0239655	0.0136906	0.0212301	0.0369021	0.0461479	0.0419779	0	0.0193279	0.0289897	0.0340611	0.052868	0.0493861	0.0305768	0.0456776	0.0345274	0.0378497	0.0495078	0.0459703	0.0534424	0.0397086	0.0381688	0.041377
Control_PFCl_1 (L)	0.0202663	-0.0072862	-0.0110704	-0.0112021	0.00090312	0.00174734	-0.001337	-0.022943	-0.0089624	0.00312933	0.00800624	0.00295837	0.0152013	0.00842526	0.00758132	-0.0018893	0.00898963	0.00822247	0.00783832	0.0221166	0.0019205	0.0149748	0.014689	0.0052231	-0.0076715	-0.0008604	0.0198598	0.0222645	0.0124335	0.0195347	0.0275706	0.0308284	0.0337896	0.0193279	0	0.0218708	0.026892	0.0336036	0.0325593	0.0198429	0.0306125	0.0240129	0.0267924	0.0355107	0.0403902	0.0384332	0.0294161	0.0313461	0.0302881
Control_pCun_1 (L)	0.0185903	-0.01779	-0.0218985	-0.0145074	-0.0116042	-0.0141932	-0.0063682	-0.032844	-0.0276606	-0.0178855	-0.00522	-0.0184002	0.00989729	0.00095015	-0.0044568	0.00234396	-0.004612	0.00167663	0.00218889	0.00846399	-0.0117334	0.00906228	0.00635985	-0.0143756	-0.0252865	-0.0198783	0.00942357	0.00670099	-0.0096234	0.0136994	0.0331176	0.0426351	0.0439362	0.0289897	0.0218708	0	0.0137723	0.0500902	0.0451334	0.0194542	0.0449129	0.028172	0.0408004	0.0369836	0.0439358	0.0513772	0.0498918	0.0408535	0.0226392
Control_Cing_1 (L)	0.0180283	-0.0397277	-0.0404359	-0.0418202	-0.0307322	-0.0281704	-0.0189914	-0.0519582	-0.0420459	-0.0120799	-0.0016135	-0.0133897	0.00397959	-0.0025103	-0.0036163	-0.0055371	-0.0016792	0.00030305	-0.0010325	0.0195574	-0.0111463	0.0108043	0.0110694	-0.0045115	-0.0174967	-0.0126008	0.0146617	0.0145239	1.3205e-05	0.0158074	0.0376159	0.0439988	0.0448781	0.0340611	0.026892	0.0137723	0	0.0518629	0.04697	0.0214371	0.055173	0.0325143	0.0428041	0.0477701	0.0498064	0.0564725	0.0530241	0.0486706	0.0297249
Default_Temp_1 (L)	0.025183	-0.0096052	-0.0087046	-0.0109729	0.00489885	0.0032162	-0.0054422	-0.0142184	-0.0063413	-0.0035761	-0.0032313	-0.0056698	-0.0040623	-0.0028814	-0.0017351	0.016518	0.011216	0.0276985	0.00899041	0.0441602	0.00561427	0.0226925	0.0228985	0.0192971	-0.0024023	0.0118109	0.0346506	0.0306933	0.0164361	0.00803328	0.0272304	0.0152298	0.032759	0.052868	0.0336036	0.0500902	0.0518629	0	0.0132642	0.0119254	0.0339149	0.0198319	0.0241242	0.0306871	0.0471947	0.0207329	0.0323571	0.0455218	0.0418464
Default_Temp_2 (L)	0.023387	-0.0146547	-0.0148385	-0.0165889	0.00036859	-0.0009036	-0.0088917	-0.0221655	-0.013574	-0.0063617	-0.0056202	-0.0085007	-0.0059566	-0.0065385	-0.0049257	0.0131812	0.0118366	0.0249353	0.00763059	0.0400634	0.00258021	0.02033	0.0196032	0.0160445	-0.0074527	0.00539392	0.0299058	0.0250806	0.0126685	0.00154121	0.031878	0.0172749	0.0386816	0.0493861	0.0325593	0.0451334	0.04697	0.0132642	0	0.00715743	0.0279437	0.0183308	0.0208419	0.0306209	0.0496583	0.0236778	0.0308536	0.0476654	0.0363116
Default_Par_1 (L)	0.0118297	-0.0179863	-0.0236943	-0.0151462	-0.0069909	-0.0114546	-0.0177958	-0.0311756	-0.0244216	-0.0109576	-0.0054798	-0.0119872	-0.0011206	-0.005212	-0.0065992	0.00382145	0.00767535	0.0120281	0.00767415	0.0226263	-0.0004733	0.00962984	0.0141122	0.0012545	-0.0147364	-0.0043635	0.0194365	0.0110974	0.00175633	0.00269648	0.0243037	0.0149685	0.0290325	0.0305768	0.0198429	0.0194542	0.0214371	0.0119254	0.00715743	0	0.0171932	0.0134307	0.014467	0.0183064	0.0395087	0.0188711	0.0226242	0.032391	0.0176497
Default_Par_2 (L)	0.0322498	-0.0198493	-0.0176342	-0.0233888	-0.004746	-0.0016434	-0.0112175	-0.0266228	-0.0145124	-0.0061513	-7.639e-05	-0.0056181	0.00153866	-0.0009536	0.00037842	0.00913094	0.0112053	0.0213917	0.0068602	0.0368969	0.00030538	0.0234993	0.0192174	0.0122111	-0.0047756	0.0039625	0.0218675	0.0280835	0.0154993	0.012951	0.0351957	0.0345357	0.0323606	0.0456776	0.0306125	0.0449129	0.055173	0.0339149	0.0279437	0.0171932	0	0.0246979	0.0240199	0.0457395	0.0429047	0.035252	0.0315574	0.0453374	0.0497267
Default_PFC_1 (L)	0.0170127	-0.0172676	-0.0203814	-0.0176715	-0.004879	-0.0082163	-0.0093945	-0.0269805	-0.0196022	0.00310325	0.00563393	0.00284163	0.00995112	0.00270496	0.00363795	0.00882569	0.0125813	0.0162094	0.00896413	0.0301695	0.00522482	0.0187389	0.0203751	0.0160806	-0.0004532	0.00589613	0.0235218	0.022643	0.0143017	0.0143805	0.0228237	0.0209417	0.0293297	0.0345274	0.0240129	0.028172	0.0325143	0.0198319	0.0183308	0.0134307	0.0246979	0	0.0225781	0.0201236	0.0387904	0.022462	0.0297901	0.0384129	0.0253172
Default_PFC_2 (L)	0.0263464	-0.0060753	-0.0063172	-0.009184	0.00594924	0.00841159	-0.0003498	-0.0154559	-0.0031364	0.00411229	0.00633614	0.00341097	0.0106153	0.00596688	0.00853141	0.0134463	0.0173833	0.0251066	0.0133787	0.0381058	0.00889771	0.0232352	0.0233775	0.0187087	-0.0010902	0.00825805	0.0286698	0.0299557	0.0190459	0.0109792	0.0286862	0.0231126	0.0296467	0.0378497	0.0267924	0.0408004	0.0428041	0.0241242	0.0208419	0.014467	0.0240199	0.0225781	0	0.0338955	0.0450174	0.0292441	0.0261759	0.0422275	0.0399888
Default_PFC_3 (L)	0.0233393	-0.0201683	-0.0209651	-0.0229784	-0.0081425	-0.0102101	-0.0090565	-0.027605	-0.0205351	-0.0074099	-0.0040369	-0.008137	-0.0004214	-0.00203	-0.0018596	0.0143228	0.00830859	0.0225356	0.00758976	0.035251	0.00140684	0.0240265	0.0220142	0.00988887	-0.0064708	0.00332785	0.0235505	0.0221548	0.00933167	0.0148263	0.0305345	0.0283372	0.0396898	0.0495078	0.0355107	0.0369836	0.0477701	0.0306871	0.0306209	0.0183064	0.0457395	0.0201236	0.0338955	0	0.0396797	0.0327401	0.0444736	0.0437723	0.0366486
Default_PFC_4 (L)	0.0312552	-0.0053696	-0.0061657	-0.0100721	0.00409141	0.00550607	0.00799943	-0.0170257	-0.0058018	0.0114621	0.0151784	0.0118968	0.0189517	0.0165956	0.0180337	0.0228936	0.0229593	0.0271648	0.0214775	0.0437041	0.0154801	0.0341445	0.0310342	0.0245485	0.00761921	0.0154516	0.0360432	0.0406421	0.0291191	0.0335108	0.0375076	0.0447805	0.0452296	0.0459703	0.0403902	0.0439358	0.0498064	0.0471947	0.0496583	0.0395087	0.0429047	0.0387904	0.0450174	0.0396797	0	0.0460993	0.0489466	0.0451801	0.0387059
Default_PFC_5 (L)	0.0314342	-0.0122241	-0.0089694	-0.0170646	0.00222618	0.00543831	-0.0038194	-0.0178469	-0.0068315	0.00072888	0.00228895	0.00081854	0.00457006	0.00212657	0.00566199	0.0194687	0.0177611	0.031884	0.0129695	0.0464053	0.00903873	0.0308402	0.0292462	0.0227775	0.00225087	0.0150353	0.0318811	0.0364358	0.0226462	0.0142803	0.0305835	0.0237686	0.034016	0.0534424	0.0384332	0.0513772	0.0564725	0.0207329	0.0236778	0.0188711	0.035252	0.022462	0.0292441	0.0327401	0.0460993	0	0.0347257	0.0448418	0.0464461
Default_PFC_6 (L)	0.0362404	-0.0054303	-0.0031234	-0.0110813	0.00797655	0.0126442	0.00291499	-0.0137696	0.00040787	0.00253275	0.00652528	0.00314506	0.00779906	0.00606863	0.0085461	0.0169708	0.0193879	0.0278984	0.014497	0.0441175	0.00996709	0.0270343	0.0231271	0.021347	0.00145092	0.0106302	0.0316988	0.0353402	0.0254151	0.0148343	0.0353403	0.0342473	0.0350343	0.0397086	0.0294161	0.0498918	0.0530241	0.0323571	0.0308536	0.0226242	0.0315574	0.0297901	0.0261759	0.0444736	0.0489466	0.0347257	0	0.0482236	0.0496793
Default_PFC_7 (L)	0.031156	-0.0062772	-0.0067764	-0.0111531	0.00532282	0.00754508	0.00055574	-0.0184385	-0.0029388	-0.0001372	0.00732982	0.00072561	0.0108523	0.00887428	0.00803119	0.0118643	0.0111456	0.0173298	0.0110259	0.0304914	0.00280649	0.0247362	0.0172993	0.0139486	-0.0019966	0.00585855	0.024783	0.0325444	0.017686	0.0243906	0.0402873	0.046255	0.0427052	0.0381688	0.0313461	0.0408535	0.0486706	0.0455218	0.0476654	0.032391	0.0453374	0.0384129	0.0422275	0.0437723	0.0451801	0.0448418	0.0482236	0	0.0445183
Default_pCunPCC_1 (L)	0.0196101	-0.014044	-0.0192764	-0.0140789	-0.0040086	-0.0119385	-0.0074021	-0.0243679	-0.018602	-0.0190097	-0.0116802	-0.0174968	-0.0008306	-0.004365	-0.0079668	0.010395	-0.0003663	0.0105987	0.0009835	0.0155675	-0.0101132	0.0177623	0.00803125	-0.0035211	-0.0181272	-0.0101534	0.0164297	0.0127758	-0.0066447	0.00950147	0.0344081	0.037341	0.0482098	0.041377	0.0302881	0.0226392	0.0297249	0.0418464	0.0363116	0.0176497	0.0497267	0.0253172	0.0399888	0.0366486	0.0387059	0.0464461	0.0496793	0.0445183	0
Default_pCunPCC_2 (L)	0.0222918	-0.0277405	-0.0267405	-0.0313184	-0.0144051	-0.0139276	-0.0135521	-0.03328	-0.0257859	-0.0108037	-0.0057953	-0.0103805	-0.0027455	-0.0045213	-0.0042339	0.00984551	0.00820558	0.0175767	0.00434931	0.029787	-0.0029939	0.0248996	0.0183138	0.0119839	-0.0067536	0.00410373	0.0245722	0.0256005	0.00894767	0.0136903	0.0359276	0.0357407	0.0406393	0.0441141	0.0353282	0.0357745	0.0516627	0.0371749	0.0356224	0.0186993	0.0491759	0.0287692	0.0391831	0.0420119	0.0417173	0.0435306	0.0440273	0.0422134	0.0325307
Visual_1 (R)	0.00825378	0.00259464	-0.0021965	0.00514396	0.00779799	0.0016773	0.00101889	-0.0082398	-0.0020043	-0.0216593	-0.0148381	-0.0200628	-0.0011235	-0.0079261	-0.0134491	0.0110381	-0.0025715	0.0121008	0.00142706	0.00288648	-0.0086581	0.00941042	0.00424854	-0.013597	-0.0223883	-0.0122174	0.00369053	-0.0041485	-0.0139901	0.00215488	0.0134405	0.0129852	0.0199526	0.0208705	0.0106876	0.00485208	-0.0008386	0.00836023	0.00645428	0.00035695	0.0119114	0.00533874	0.0138795	0.004847	0.0189151	0.0131089	0.0196862	0.0167033	0.00208113
Visual_2 (R)	-0.0066308	0.0303692	0.0249792	0.032969	0.0163394	0.00990424	0.0118324	0.0260379	0.020022	-0.0444046	-0.0305017	-0.0376086	-0.0030687	-0.0122984	-0.0203232	0.010857	-0.009545	0.00971354	4.0502e-05	-0.0220011	-0.0131974	-0.0011973	-0.0074054	-0.0387848	-0.0443933	-0.0335448	-0.0248357	-0.0386086	-0.0408983	-0.0159307	-0.0081314	-0.0078883	-0.004359	-0.0016488	-0.0094897	-0.0208912	-0.0412114	-0.0128173	-0.0180281	-0.0246008	-0.0200437	-0.0208051	-0.0080796	-0.0225698	-0.0063341	-0.0134865	-0.0053905	-0.0063851	-0.0165657
Visual_3 (R)	-0.0007895	0.0244955	0.0169329	0.0270346	0.0185888	0.0121426	0.0131897	0.00997975	0.0128197	-0.0221758	-0.0114405	-0.0176948	0.00769645	-0.001216	-0.0097545	0.0157297	-0.0024642	0.00950551	0.00584316	-0.0115987	-0.0050464	0.00293671	0.00205019	-0.0216091	-0.0260904	-0.0135465	-0.0053569	-0.0138874	-0.0184857	0.00327259	0.00565642	0.00535578	0.00750956	0.00036262	-0.0009452	-0.0062416	-0.018146	0.00151353	-0.0025598	-0.0074816	-0.0056184	-0.0005908	0.00620719	-0.0018201	0.0100341	0.00395006	0.00702115	0.00137731	-0.0045126
Visual_4 (R)	0.00507167	0.029953	0.0278833	0.0253289	0.0262297	0.0213522	0.0219391	0.0269166	0.0238847	-0.0291834	-0.0157113	-0.0209226	0.00864503	-0.0001169	-0.0070235	0.0215778	0.00280683	0.0243633	0.00919478	-0.0090296	-0.0001408	0.010962	0.00724367	-0.0241646	-0.0288538	-0.0191745	-0.0158286	-0.0242404	-0.0194934	-0.0023911	0.00089221	0.00461498	0.00249635	0.00503653	-0.0020569	-0.0084009	-0.0335116	-0.0016022	-0.0066824	-0.0079766	-0.0140059	-0.0082521	0.00059005	-0.0135145	-0.0006205	-0.0067579	-0.0004667	-0.0015634	-0.0060019
Visual_5 (R)	0.00022313	0.0151778	0.0150283	0.0209642	0.0184894	0.0188306	0.00950983	0.00703564	0.0111398	-0.0401302	-0.0246251	-0.0321274	0.00384598	-0.0064084	-0.0134745	0.0124869	-0.0057002	0.0153814	0.0021352	-0.0150751	-0.0091903	0.00614572	-0.0004406	-0.0341413	-0.0405771	-0.0302823	-0.0203174	-0.0328454	-0.0336547	-0.0086129	-0.0023626	0.00186661	0.00548574	0.00470637	-0.0029179	-0.0174326	-0.0348578	-0.0008863	-0.0054114	-0.0146142	-0.0071578	-0.0116179	0.00251906	-0.013881	0.00063534	-0.0010597	0.00630016	0.0030864	-0.0099184
Visual_6 (R)	-0.0037375	0.018392	0.0174321	0.0207491	0.0181024	0.0157451	0.00661709	0.0101656	0.0165468	-0.0423852	-0.0282998	-0.0363587	0.00036782	-0.0086485	-0.0171533	0.0118549	-0.0074732	0.0122514	0.0013612	-0.0178606	-0.0115825	0.00370959	-0.0039889	-0.0316449	-0.0418327	-0.0296195	-0.0153407	-0.0299281	-0.0363625	-0.0087525	0.00099688	0.00265789	0.00969916	0.00762676	0.00043031	-0.0161319	-0.0287743	-2.742e-05	-0.0046425	-0.0150925	-0.0049829	-0.009789	0.00675493	-0.012992	0.00384514	0.00306294	0.0102064	0.00441302	-0.0184502
Visual_7 (R)	-0.0120706	0.0309069	0.0264952	0.0357565	0.0150355	0.00874434	0.00716517	0.0298994	0.0189923	-0.0463725	-0.0329367	-0.0383659	-0.0051023	-0.0135408	-0.0228158	0.00252308	-0.0138708	-0.0015776	-0.0027492	-0.029391	-0.016775	-0.0091449	-0.0162287	-0.0434244	-0.0468125	-0.0362253	-0.0305571	-0.0441328	-0.0457679	-0.020825	-0.0160609	-0.0131224	-0.0113423	-0.0115128	-0.0185056	-0.0262267	-0.0462495	-0.0168422	-0.0231377	-0.0287542	-0.0258522	-0.0256685	-0.015206	-0.0268196	-0.0146742	-0.0195888	-0.0133058	-0.015988	-0.0205532
Visual_8 (R)	-0.007569	0.022638	0.0253152	0.0269859	0.00978391	0.0071809	0.00858033	0.0240412	0.0190335	-0.0517884	-0.0343212	-0.0437745	-0.0041988	-0.0120859	-0.0220776	0.00687505	-0.0110639	0.00737128	0.00060514	-0.02499	-0.0133409	-0.0046944	-0.0098859	-0.044101	-0.0506915	-0.0392276	-0.0312496	-0.0470559	-0.0464139	-0.0212178	-0.0131994	-0.0103041	-0.0070224	-0.0057865	-0.0138673	-0.0269345	-0.0485236	-0.0133799	-0.020675	-0.0294019	-0.0214524	-0.0247759	-0.0104518	-0.0271918	-0.0116681	-0.0158893	-0.0071918	-0.0094178	-0.0190835
SomMot_1 (R)	-0.0165028	-0.0421039	-0.0490991	-0.0363451	-0.035861	-0.0419185	-0.0308408	-0.0555706	-0.0532994	-0.0061262	-0.0021915	-0.0060542	-0.0011794	-0.0105437	-0.0107195	-0.0151847	0.00787441	-0.0166929	0.00104094	-0.0097234	-0.0047522	-0.0005291	0.00103729	-0.0026559	-0.0068863	0.00400284	0.00131955	-0.0069946	-0.0103623	0.00522879	0.010396	0.00318224	0.00646905	0.00153512	0.00351182	-0.0174056	-0.0086748	-0.0039362	-0.0053626	-0.0103944	-0.005419	0.0034351	0.0053713	-0.0057801	0.0125927	0.00226051	0.00367181	0.00110098	-0.0183296
SomMot_2 (R)	-0.0099043	-0.0214094	-0.0292291	-0.0169489	-0.0147472	-0.0223934	-0.0163077	-0.0314193	-0.0296193	-0.0015401	0.00299726	0.00310429	0.00260262	0.00123795	0.00231888	-0.0029809	0.0147346	-0.0044134	0.0104568	0.00121447	0.00814215	0.00381681	0.00825759	0.00425739	-0.0005485	0.0114308	0.00992116	0.00190372	0.00010683	0.00866116	0.0114709	0.00305834	0.0101285	0.00965942	0.00822261	-0.0035899	-0.0011071	-0.0055103	-0.0073541	-0.0062193	-0.0010264	0.00421482	0.00554793	-0.0046998	0.0159933	0.001733	0.00566473	0.00658417	-0.0109928
SomMot_3 (R)	-0.0167715	-0.0294055	-0.0381367	-0.0227951	-0.0234394	-0.0316078	-0.0234061	-0.0418966	-0.0421199	-0.0038152	0.00057733	0.00102929	-0.0031106	-0.0027276	-0.0026239	-0.0098822	0.0138534	-0.0131076	0.00841948	-0.0073633	0.00577115	-0.000373	0.00624101	-0.0001865	-0.0039923	0.0124509	0.00563383	-0.0034405	-0.0040675	0.00963496	0.0069767	-0.0019657	0.00322617	-0.0002078	0.00293094	-0.0169015	-0.0118556	-0.0070612	-0.0094014	-0.0117362	-0.0061495	0.00270206	0.00320516	-0.0084029	0.0113746	0.00050606	0.00240445	-9.139e-05	-0.0184542
SomMot_4 (R)	0.00062703	0.00446557	0.00014949	0.00675417	0.0109082	0.00601674	0.00314039	-0.0027672	0.00077843	0.00268204	0.00492929	0.00534385	0.00111796	0.0121689	0.0106481	0.0144757	0.0206354	0.0146421	0.0204936	0.0127964	0.017601	0.0157794	0.0190335	0.0120966	0.00414951	0.0173754	0.0183549	0.0117673	0.00981381	0.0163841	0.0151727	0.00184007	0.013058	0.0179631	0.0154588	0.011968	0.00565771	-0.00505	-0.0059735	0.0004528	0.0012809	0.0102459	0.0100415	-0.0006667	0.0178097	0.00342014	0.00703292	0.009545	-0.0004881
SomMot_5 (R)	-0.0074453	-0.0046023	-0.0115258	0.00142676	0.00365583	-0.0046062	-0.0065762	-0.016141	-0.0145211	-0.0117415	-0.0064788	-0.0083741	0.00290198	-9.866e-05	-0.0041557	0.00679444	0.0140485	0.00658282	0.0125899	-8.336e-06	0.00683069	0.00983122	0.010262	-0.0019558	-0.0109361	0.00620434	0.0064306	-0.0027328	-0.0061278	0.00598486	0.00728812	-0.0029917	0.00737172	0.0104785	0.00793139	-0.0046895	-0.009162	-0.0108044	-0.012443	-0.0127264	-0.005834	0.00154673	0.0035534	-0.0100956	0.0119345	-0.0023713	0.00403532	0.00354885	-0.010874
SomMot_6 (R)	-0.0056724	-0.0025109	-0.0063352	-0.0006056	0.00223102	-0.0025286	-0.0025054	-0.0090625	-0.0053692	-0.0057416	0.00124911	0.00133796	0.00911308	0.0109803	0.00536243	0.00638901	0.0143963	0.00481236	0.0173777	0.00305714	0.0106845	0.00515853	0.00759631	0.0017902	-0.0074203	0.00560474	0.00674504	-0.0012004	-0.0021175	0.00488594	0.0117662	0.0039846	0.0115105	0.0125468	0.00787476	0.00404868	-0.0002691	-0.0065287	-0.0086087	-0.0051413	-0.0028013	0.00090389	0.00379681	-0.004453	0.0139846	-0.0021659	0.00361504	0.00597586	-0.004994
SomMot_7 (R)	-0.0131927	-0.0081644	-0.0143165	-0.0027004	-0.0050696	-0.0104314	-0.0084424	-0.0176771	-0.0149798	-0.0031685	0.00335107	0.00562763	0.0102468	0.00748243	0.00578536	-0.0025982	0.011485	-0.0071048	0.0115374	-0.0090323	0.00950744	-0.0008304	0.0029458	-0.0038926	-0.0064474	0.0062	0.00180023	-0.0049495	-0.004954	0.00833222	0.00432203	-0.0008772	0.0039905	-0.0001523	0.00079365	-0.0115093	-0.0123748	-0.0084111	-0.0103077	-0.009663	-0.0088047	-0.001202	0.00100298	-0.0099351	0.00945243	-0.0038008	0.00032956	-0.0023019	-0.0156722
SomMot_8 (R)	-0.0098864	-0.0140237	-0.0184539	-0.0103174	-0.0067881	-0.0124504	-0.0138413	-0.0227491	-0.0190471	-0.0069524	-0.0002455	-0.0017279	0.00633428	0.00195924	0.00700172	-0.003394	0.0106928	-0.0041681	0.0114373	-0.00244	0.00580869	0.00225617	0.00623032	-0.0013552	-0.0090511	0.00422103	0.00635054	-0.0018041	-0.0055962	0.00902773	0.0106	0.00332924	0.00904926	0.00873207	0.0060874	-0.003935	-0.0028565	-0.0047293	-0.0075313	-0.0077835	-0.0019777	0.0021524	0.00655717	-0.0031016	0.0155669	0.0031457	0.00579592	0.00593869	-0.0086829
DorsalAttn_Post_1 (R)	0.0048848	-0.0107766	-0.0172399	-0.0068225	-0.0038497	-0.0090291	-0.0110798	-0.0261946	-0.0165824	-0.011392	-0.0063117	-0.0080551	0.0021123	-0.0065125	-0.0100439	0.00895735	0.00996129	0.00723889	0.0060346	0.00961941	-0.0014163	0.0137532	0.0108959	0.0002199	-0.0094387	0.0018245	0.0148296	0.0101981	0.00180681	0.0113144	0.0183136	0.0161064	0.019912	0.0199701	0.017726	0.00856569	0.00649426	0.00561435	0.00672184	0.0064518	0.00466601	0.0118171	0.0168118	0.00697612	0.0247684	0.0124511	0.0175403	0.0118657	-0.0014887
DorsalAttn_Post_2 (R)	-0.005506	0.00557596	-0.002105	0.00758382	0.00711366	0.00135654	0.00436212	-0.0045572	-0.0002295	0.0044699	0.00781344	0.0114639	0.0132458	0.0115819	0.0103374	0.00871588	0.0155642	0.00250857	0.0155611	-5.81e-06	0.0170783	0.00293081	0.0101072	0.00132914	-0.0007258	0.0109613	0.00702136	0.00293391	0.00636461	0.0129756	0.00989244	0.00412687	0.0113246	0.00322879	0.00723544	-0.0011978	-0.0058491	-0.0025237	-0.0034324	0.0018708	-0.0021007	0.0036753	0.00664767	-0.0039229	0.014543	0.00156762	0.00635322	0.0033004	-0.0075549
DorsalAttn_Post_3 (R)	0.00278434	-0.0023121	-0.0091038	-0.0006655	0.00165481	-0.0029408	0.00147346	-0.0166488	-0.0088989	-0.0026886	0.0005587	-0.0013051	0.0102826	0.00033457	-0.0016794	0.00319306	0.00910637	-0.0051823	0.00353589	-0.0038089	-0.0003022	0.00516732	0.00483555	8.5836e-05	-0.0076221	-0.000304	0.00628566	0.00437982	0.00463502	0.0119963	0.0158886	0.018409	0.0169628	-0.0051966	0.0069422	-0.0038437	-0.0018464	0.0139408	0.012272	0.0092991	0.00808453	0.0132496	0.0157639	0.0111167	0.0182041	0.0196805	0.0134995	0.00679739	-0.0021189
DorsalAttn_Post_4 (R)	0.00263846	0.0135899	0.00550683	0.0175059	0.0157032	0.00918742	0.0111432	-0.0053387	0.00593107	-0.0148419	-0.0077308	-0.0112594	0.00907955	-0.0010795	-0.0075656	0.0163883	0.00393439	0.00599852	0.00540118	-0.0131439	-0.0053347	0.00653422	-0.0005076	-0.0110641	-0.0185521	-0.0100817	0.00087065	-0.0048169	-0.0089423	0.00706895	0.0133588	0.0160567	0.0168046	-0.0012994	0.00424596	-0.0080847	-0.0096695	0.0130453	0.0104586	0.00540606	0.00726757	0.00964798	0.0160432	0.00787377	0.0145614	0.018246	0.0148684	0.00458029	-0.0051469
DorsalAttn_Post_5 (R)	-0.0115051	-0.0186771	-0.0289368	-0.0110844	-0.014313	-0.0216439	-0.0145988	-0.0376873	-0.0288069	-0.0054083	0.00240278	0.00231307	0.00950204	0.00037633	-0.0020885	-0.0080688	0.0104478	-0.0207271	0.00637368	-0.0171143	-0.0001037	0.00020247	0.00304241	-0.0039026	-0.0091393	0.00504658	0.00702296	0.00075313	-0.0012172	0.0135633	0.0107058	0.0113198	0.0122586	0.00010375	0.0053249	-0.0167577	-0.0093218	0.0070408	0.00452681	0.00044697	0.00264566	0.00838598	0.0123968	0.0021722	0.0174383	0.0128432	0.0126707	0.00288762	-0.0152271
DorsalAttn_PrCv_1 (R)	-0.0077787	-0.0194499	-0.026576	-0.014883	-0.0126236	-0.0192927	-0.0158028	-0.0344342	-0.0275045	-0.0027692	-0.0036478	-0.003233	0.00071326	-0.0138331	-0.0141601	-0.0102073	0.00709754	-0.0127805	-0.003485	-0.0064373	-0.0063811	-0.0023132	-0.0010439	-0.0002451	-0.0065676	0.00260491	0.00283127	-0.001356	-0.0007265	0.00375533	0.00682584	0.00256909	0.00679641	-0.0050531	-0.0002225	-0.0107131	-0.006113	-0.0030989	-0.0054402	-0.0079246	-0.002053	0.00270524	0.00197136	-0.0001839	0.0128996	0.00510147	0.00244017	0.00224546	-0.0093911
DorsalAttn_FEF_1 (R)	-0.0111352	-0.0098442	-0.0189816	-0.0054349	-0.0064368	-0.0133394	-0.0067477	-0.0267797	-0.0181223	0.00498768	0.00716647	0.0139064	0.0135947	0.00168778	0.00192193	-0.0033736	0.0168391	-0.0175955	0.00649651	-0.0105591	0.00667619	0.00239579	0.00152683	0.00638404	0.00273931	0.0159204	0.00784461	0.0058931	0.00907657	0.0155666	0.0105758	0.00965161	0.00923624	-0.0050522	0.00339826	-0.0111873	-0.0054316	0.00348123	0.00149861	0.00236678	-0.0004957	0.00853589	0.010199	0.00247671	0.0137682	0.0105973	0.00650767	-0.0032296	-0.0146066
Salience_TempOccPar_1 (R)	-0.0103345	-0.0404936	-0.0477255	-0.0326173	-0.0311299	-0.0372865	-0.0331472	-0.0533709	-0.0503686	-0.010768	-0.0099146	-0.011764	-0.0096237	-0.0189779	-0.0210079	-0.0136323	0.00611366	-0.0108982	-0.00268	-9.953e-05	-0.0089113	-0.0022779	-0.0013972	0.00113156	-0.0101416	-0.0002924	0.00500713	-0.0046285	-0.0060952	-0.0035359	0.00779707	0.00040582	0.00602133	0.00747752	0.0036891	-0.007194	0.00023724	-0.0070668	-0.0101934	-0.0130566	-0.0044249	0.0009077	-0.0008482	-0.0033842	0.0166498	-0.0014458	0.00249162	0.00625102	-0.0095631
Salience_TempOccPar_2 (R)	-0.0261045	-0.0397383	-0.0500543	-0.0299747	-0.0361587	-0.0430107	-0.0332046	-0.0557775	-0.0521038	-0.0053651	-0.0028382	-0.0026734	-0.0006061	-0.0129956	-0.0126011	-0.030111	-0.0050786	-0.0336912	-0.0104608	-0.0222924	-0.0127305	-0.0156905	-0.0090801	-0.0144977	-0.0100873	0.00282177	-0.0067644	-0.0138229	-0.0145035	0.0042868	-0.0025856	-0.0059017	-0.0045269	-0.0156424	-0.0088334	-0.0327037	-0.0233337	-0.0087131	-0.0095052	-0.0139765	-0.0112283	-0.0026516	-0.0022671	-0.0135673	0.00360576	-0.0031859	-0.0019804	-0.0090835	-0.0263592
Salience_FrOperIns_1 (R)	-0.0217516	-0.0440119	-0.052458	-0.0357267	-0.0399558	-0.0467881	-0.0301509	-0.0595299	-0.0557097	-0.0036207	0.00016791	0.00119773	0.00218901	-0.0112875	-0.0109332	-0.0270802	0.00183174	-0.0319272	-0.00678	-0.0210241	-0.0087742	-0.0148023	-0.0084972	-0.014307	-0.0079549	-0.0031037	-0.0100958	-0.0182732	-0.0143617	0.00360624	0.00050714	-0.0012098	-0.0022449	-0.0160594	-0.0098379	-0.0334822	-0.0234001	-0.0033084	-0.0075826	-0.0149851	-0.0083714	-0.0031416	-0.0022894	-0.0094761	0.00407185	0.00126829	-0.0011	-0.0061824	-0.0243977
Salience_Med_1 (R)	-0.0150174	-0.0366924	-0.0467107	-0.0275135	-0.030489	-0.039079	-0.0257501	-0.0564176	-0.0499052	-0.0078396	-0.0017448	-0.0028792	0.0032812	-0.0085476	-0.0105337	-0.0127483	0.00894358	-0.0181266	0.00082201	-0.0093195	-0.0045281	-0.0009139	0.00258692	-0.0037562	-0.0096668	0.00410615	0.00801723	-0.0011677	-0.0024967	0.010196	0.00965184	0.00812743	0.0110924	0.00386348	0.00553606	-0.019604	-0.0086322	0.00512598	0.00280757	-0.0046059	0.00376471	0.0073356	0.0105878	-0.0015184	0.0185167	0.0117168	0.0147278	0.00561367	-0.017857
Salience_Med_2 (R)	-0.0140248	-0.0360528	-0.0461764	-0.02756	-0.0287104	-0.0383286	-0.0242222	-0.0519808	-0.0488336	0.00162609	0.00211755	0.00784997	0.00259264	-0.0108443	-0.0081318	-0.0122928	0.0119664	-0.0178306	0.00113061	-0.0059592	0.00099901	-0.0037039	0.00188391	0.00435859	-0.0009984	0.0160639	0.00591215	-0.0031752	0.00302744	0.00652802	0.00774082	0.00153948	0.00637698	-0.0003829	0.00342257	-0.0172824	-0.0076907	-0.003593	-0.0071182	-0.0102803	-0.0009313	0.00299849	0.00321568	-0.0031962	0.015282	0.00401115	0.00494282	0.00364027	-0.0157951
Limbic_OFC_1 (R)	0.00966471	-0.0177762	-0.0208356	-0.0171754	-0.0086456	-0.0103046	-0.0104038	-0.0272139	-0.0195683	0.0060242	0.00291705	0.00180828	0.00135172	-0.0025795	-0.0018234	0.00645086	0.0132644	0.012277	0.00572976	0.0233298	0.00066405	0.017003	0.0155147	0.0160033	0.00439944	0.0109495	0.0224499	0.0191443	0.0128055	0.0100012	0.0194559	0.0106311	0.0236559	0.0309321	0.0230472	0.0258666	0.0313697	0.00310834	0.00945186	0.011812	0.0152656	0.0140785	0.0138036	0.011196	0.0248247	0.00946717	0.0187076	0.0249113	0.0160271
Limbic_TempPole_1 (R)	0.0186426	-0.01492	-0.0181578	-0.0148939	-0.0031953	-0.0061245	-0.0100977	-0.0248975	-0.0171783	0.00118354	-0.0002545	-0.0031488	-0.0054356	-0.0049381	-0.004863	0.00961929	0.0107565	0.017548	0.00624261	0.0348344	0.00231673	0.0158425	0.0177802	0.0159355	0.00049025	0.0108005	0.0310118	0.0249079	0.0147899	0.00633396	0.0228758	0.00883574	0.0292562	0.0421102	0.0276346	0.0379902	0.0440596	0.00394813	0.00905266	0.00954003	0.0272872	0.0170818	0.016674	0.0221656	0.0403667	0.0153343	0.0278248	0.0394042	0.0300933
Control_Par_1 (R)	-0.0101358	-0.039893	-0.0455995	-0.0355587	-0.0356407	-0.0376916	-0.0293104	-0.0543388	-0.045932	-0.0104755	-0.0062794	-0.015293	-0.0019418	-0.0131362	-0.0144537	-0.029362	-0.0146274	-0.0277314	-0.0144617	-0.0142599	-0.0219751	-0.0153065	-0.0129949	-0.0138812	-0.0200594	-0.0172401	-0.0045907	-0.006064	-0.0118854	0.00296776	0.0120536	0.0162797	0.012624	-0.0058375	-0.0005427	-0.0161161	-0.0005953	0.0208545	0.0174388	-0.0012749	0.0104775	0.0132555	0.0145918	0.0125463	0.0195045	0.0223199	0.017272	0.00784011	-0.004027
Control_Par_2 (R)	0.0275571	-0.0234951	-0.022236	-0.0281927	-0.0123974	-0.0090958	-0.0036606	-0.030429	-0.0205201	-0.0013542	0.00183739	-0.002021	0.0011951	-0.0013873	-2.522e-05	0.0112504	0.0166556	0.016678	0.00700169	0.0340143	0.00279275	0.023868	0.0204073	0.0207853	0.00310568	0.0101103	0.0296011	0.0323822	0.0222115	0.0190564	0.0392591	0.0422822	0.0393136	0.0388395	0.032736	0.0380435	0.0500233	0.0357865	0.0368951	0.0285938	0.0385486	0.0341395	0.0334251	0.0385675	0.0425023	0.0390905	0.0355536	0.040466	0.031205
Control_PFCl_1 (R)	0.0110035	-0.0291837	-0.0280986	-0.0316892	-0.0214715	-0.0186778	-0.0097372	-0.0379858	-0.0280048	0.00316241	0.00303077	0.00205253	0.0052469	-0.0007026	0.00034997	0.00298977	0.0164844	0.00744196	0.00791436	0.0208936	0.00199554	0.0199342	0.0169834	0.0189155	0.00258361	0.0111331	0.0230186	0.0246483	0.0171556	0.0191889	0.0285845	0.0306488	0.027623	0.0265136	0.0247658	0.0211699	0.0307122	0.0250438	0.0270399	0.0222445	0.0194475	0.0251905	0.0260669	0.0237838	0.0286744	0.0273898	0.0250355	0.0239827	0.0137573
Control_PFCl_2 (R)	-0.0039033	-0.0304622	-0.034089	-0.0301097	-0.0270714	-0.0273377	-0.0176341	-0.0440203	-0.0353105	-0.0001278	-0.0004115	-0.0005052	0.00189219	-0.0085432	-0.008028	-0.0161244	0.0089755	-0.0151767	-0.0022819	-0.0028784	-0.0068935	0.00151538	0.0019286	0.00480363	-0.0042584	0.00250734	0.00643732	0.00568009	0.00419506	0.0093521	0.0142912	0.0147606	0.0116444	-0.004678	-1.521e-05	-0.0063451	0.00365829	0.0103648	0.00860435	0.00278697	0.00576894	0.0117836	0.00974262	0.0100657	0.0174945	0.0159313	0.00828176	0.00585463	-0.0035539
Control_PFCl_3 (R)	-0.0085381	-0.0374951	-0.0401481	-0.0355694	-0.0348583	-0.0350843	-0.0175431	-0.0487001	-0.0429007	0.00268383	0.00379749	0.0068368	0.00591924	-0.0043718	-0.0034038	-0.0085924	0.0116631	-0.0130694	0.00122791	-0.0028115	-0.0009726	0.00457095	0.00542289	0.0112984	0.00139574	0.00899999	0.00364492	0.00483895	0.0130658	0.0137338	0.0153874	0.0181	0.0108915	0.00260919	0.00780129	-0.0117883	-0.0014934	0.0127613	0.0103043	0.00693354	0.00026599	0.0103217	0.0134928	0.00417362	0.0154318	0.011372	0.0102559	0.00145439	-0.0104455
Control_PFCl_4 (R)	0.0137783	-0.0252623	-0.0248353	-0.0281002	-0.0158572	-0.0132583	-0.0076413	-0.0347435	-0.0234864	0.00307955	0.00158091	0.00291473	0.0015439	-0.0056658	-0.0032529	0.00723619	0.0219177	0.0105774	0.00744932	0.0280183	0.00391222	0.0226297	0.0177568	0.0256056	0.00614502	0.0166228	0.029729	0.030149	0.0232853	0.016483	0.0288615	0.027798	0.0273869	0.0275918	0.0266178	0.0281858	0.0340365	0.0173412	0.0188442	0.020634	0.0131188	0.0258821	0.0210968	0.0243423	0.0349561	0.0228269	0.0165822	0.0205851	0.0135877
Control_Cing_1 (R)	0.0116611	-0.0458132	-0.0455143	-0.0472631	-0.0381534	-0.0351601	-0.0216368	-0.0566162	-0.0473846	-0.0108806	-0.0015649	-0.0126493	0.00153494	-0.0063599	-0.0067574	-0.0072406	-0.0011308	-0.0037736	-0.0040493	0.0138554	-0.0126406	0.00976134	0.00767353	-0.0022448	-0.0131546	-0.0094973	0.0129437	0.0130264	0.0006144	0.0138465	0.0357325	0.0406118	0.0394165	0.0293941	0.0244042	0.00625818	0.024495	0.0441551	0.0407077	0.0190405	0.0447031	0.0299373	0.0385941	0.0378175	0.0417131	0.0477612	0.0448612	0.0393336	0.0173214
Control_PFCmp_1 (R)	0.00394844	-0.0409621	-0.0434932	-0.0405311	-0.0325983	-0.0347445	-0.0200114	-0.0532877	-0.0459039	-0.0028061	0.00082091	-0.0014832	0.00404944	-0.0063975	-0.0054446	-0.0047123	0.0104894	-0.0026364	0.0015281	0.0152176	-0.0032503	0.011774	0.0125263	0.0101258	-0.003797	0.00336263	0.0174595	0.0140697	0.0103374	0.0157029	0.0259576	0.0271259	0.0282174	0.0217695	0.0210607	0.00676624	0.0186672	0.0239761	0.0218897	0.0124995	0.0219569	0.0204909	0.0255471	0.0164743	0.0335416	0.02739	0.0282142	0.0247809	0.00559417
Control_pCun_1 (R)	0.0122251	-0.0285489	-0.0325455	-0.0253854	-0.0217099	-0.0250141	-0.0125382	-0.0417246	-0.0363983	-0.0137282	-0.0059623	-0.0148153	0.00238405	-0.0063064	-0.0098766	0.00210248	0.00149682	-0.0010585	-0.0003462	0.0114448	-0.0108679	0.0100587	0.00641032	-0.0021696	-0.0157029	-0.0086443	0.0150465	0.0105141	-0.0008411	0.0120326	0.0302914	0.0364824	0.0391465	0.0282506	0.022412	0.00646216	0.0188802	0.0373536	0.0343637	0.0181453	0.0353717	0.0252874	0.034313	0.0270409	0.0381553	0.0402896	0.0408309	0.0323231	0.00770846
Default_Par_1 (R)	0.0127885	-0.0427513	-0.043381	-0.0419434	-0.0287019	-0.0289068	-0.0266156	-0.0501333	-0.0418533	-0.0103596	-0.0078596	-0.0134598	-0.0095073	-0.0152968	-0.0143785	-0.0049253	0.00147931	0.00260975	-0.006025	0.0217535	-0.011603	0.00934699	0.00548517	0.00504853	-0.0089535	-0.0016197	0.0165906	0.016409	0.00472666	0.0037303	0.0280733	0.0236622	0.0274498	0.0306199	0.0221693	0.0249482	0.0416684	0.0174157	0.0157036	0.00748648	0.0147603	0.0176955	0.0183876	0.0264861	0.0371999	0.0216281	0.0239213	0.0296851	0.0204814
Default_Temp_1 (R)	0.0246473	-0.0269933	-0.0255668	-0.0302122	-0.0124177	-0.0104441	-0.0115959	-0.0339158	-0.0232768	-0.0045644	-0.0041142	-0.0071009	-0.00519	-0.0076644	-0.0061881	0.0119494	0.0158071	0.0232339	0.00742013	0.0392522	0.00011518	0.0262459	0.0223962	0.018768	-0.0010136	0.0111757	0.0327267	0.0304146	0.0168306	0.0127784	0.0360381	0.0260204	0.0370364	0.0509215	0.039412	0.0452297	0.0560337	0.0160372	0.0242551	0.0196596	0.0366147	0.0263372	0.0286165	0.0313484	0.048501	0.0261193	0.0383623	0.0467764	0.035953
Default_Temp_2 (R)	0.00767425	-0.0229262	-0.0255723	-0.020945	-0.0137182	-0.0173673	-0.0198128	-0.0309337	-0.026353	-0.0090038	-0.010647	-0.0139887	-0.0120803	-0.015647	-0.01639	-0.0011021	0.00058845	0.00443106	-0.0026054	0.0183036	-0.0073257	0.00351776	0.00356421	0.00486285	-0.0082684	-0.0006175	0.0161267	0.00609074	-0.0003016	-0.007018	0.0163564	0.00686217	0.0188818	0.027018	0.013576	0.0215493	0.0241556	-0.0039141	-0.0083318	-0.00542	0.010905	0.00664957	0.004874	0.011234	0.0272796	0.00522588	0.0127458	0.0246009	0.0137538
Default_Temp_3 (R)	0.00331327	-0.0409231	-0.0427878	-0.0383656	-0.0264721	-0.0288703	-0.0277085	-0.0491084	-0.0429009	-0.006186	-0.0101993	-0.0115591	-0.0147731	-0.0214655	-0.019969	-0.0031099	0.00717593	0.00452041	-0.0025783	0.0241899	-0.0080094	0.0088798	0.00781566	0.0158222	-0.0046181	0.00587751	0.0229909	0.0141063	0.00656461	-0.0023665	0.0219954	0.00729509	0.0242715	0.033134	0.0219979	0.0263186	0.0349066	-0.0055161	-0.005606	-7.535e-05	0.00820274	0.0118616	0.00908677	0.0122708	0.0361457	0.00572581	0.0150943	0.0266876	0.0111611
Default_PFCv_1 (R)	0.00930407	-0.0319547	-0.0345045	-0.0317586	-0.0189873	-0.0216146	-0.0195972	-0.0421658	-0.0332721	-0.0005541	-0.0013647	-0.0029158	-0.0016931	-0.0088698	-0.0077537	0.00261032	0.0104296	0.00963034	0.00180675	0.0256282	-0.0031482	0.0158716	0.0147638	0.0156499	-2.599e-05	0.0071438	0.0229398	0.0194091	0.0104319	0.00968109	0.0225357	0.016246	0.0267331	0.0333763	0.0244736	0.02639	0.0351745	0.0074008	0.0121523	0.0109323	0.0195963	0.0122266	0.0171964	0.0129984	0.0343631	0.0134741	0.0240002	0.0313177	0.0165548
Default_PFCv_2 (R)	-0.0026589	-0.0403373	-0.0420349	-0.0377852	-0.0302938	-0.0304454	-0.0263988	-0.0494395	-0.0411811	0.00318785	-0.0017942	0.00189929	-0.0036	-0.014748	-0.0112229	-0.0082629	0.0124949	-0.0028583	-0.0016414	0.0135761	-0.0031053	0.00810157	0.00949434	0.0211532	0.00389769	0.0137091	0.0176525	0.0148401	0.0120923	0.00416665	0.010878	0.00251999	0.00711232	0.0132798	0.0106621	0.010453	0.018787	-0.0093163	-0.0111886	-0.0037716	-0.0054356	0.0039895	-0.0059303	0.00426281	0.0220218	-0.0022667	0.00141646	0.0139303	0.0022214
Default_PFCdPFCm_1 (R)	0.0176203	-0.0330639	-0.0334921	-0.0359456	-0.0207005	-0.0222364	-0.0182162	-0.0406994	-0.0330328	-0.0108255	-0.0094506	-0.0130648	-0.0087031	-0.0116282	-0.0113625	0.0075344	0.00444392	0.0152951	0.00043342	0.0302147	-0.0058916	0.0186505	0.0159133	0.00870465	-0.0072473	0.00169662	0.0228714	0.0187913	0.00632532	0.00930947	0.0298761	0.0262963	0.0386311	0.0464436	0.032826	0.033647	0.0488925	0.0230844	0.0259255	0.0147648	0.0422089	0.019301	0.0298336	0.0231635	0.0392325	0.027127	0.0403316	0.0409631	0.0283012
Default_PFCdPFCm_2 (R)	0.0197758	-0.030228	-0.0275214	-0.0339578	-0.0149597	-0.0113555	-0.0146247	-0.037172	-0.0247391	0.00312254	6.3678e-06	0.00080451	-0.0045148	-0.0080653	-0.0042761	0.0108998	0.0167964	0.0214451	0.00588723	0.0430118	0.00393687	0.0243108	0.0247511	0.0282601	0.0081521	0.0205379	0.0363939	0.0375545	0.0258265	0.0130285	0.0278373	0.018804	0.0285466	0.0460954	0.0341975	0.0469613	0.0579381	0.00320977	0.0120239	0.0170938	0.0234643	0.0233542	0.0195979	0.0236462	0.0442853	0.00726733	0.0261981	0.0362941	0.0318385
Default_PFCdPFCm_3 (R)	0.0185074	-0.0227031	-0.023993	-0.0260668	-0.0111936	-0.0105876	-0.0063162	-0.0338832	-0.0210256	0.00356153	0.00514967	0.00418468	0.00436627	0.00010319	0.00100109	0.0153697	0.0206468	0.0173385	0.0110801	0.0345101	0.00520317	0.0285951	0.0220781	0.0245799	0.00801817	0.0173494	0.033177	0.0366931	0.024532	0.023115	0.038329	0.0388556	0.0412832	0.0436914	0.0382401	0.0376764	0.0467974	0.0279263	0.0356912	0.0301959	0.0339187	0.0347942	0.0374163	0.0259512	0.0436782	0.031161	0.0376462	0.0302562	0.0194258
Default_pCunPCC_1 (R)	0.0196072	-0.0160848	-0.0216735	-0.0158854	-0.0072238	-0.0145104	-0.0092757	-0.0273497	-0.0209333	-0.0191561	-0.0128037	-0.0191333	-0.0040897	-0.0079912	-0.011687	0.00756205	-0.0022688	0.00648836	-0.0020905	0.0132768	-0.0120759	0.013965	0.00460884	-0.0043593	-0.0175947	-0.0105852	0.0154835	0.0109358	-0.0071339	0.00708352	0.0321751	0.0359568	0.0445833	0.0373055	0.0265926	0.0185531	0.0284477	0.0372019	0.0327114	0.0160892	0.0458593	0.0237484	0.036333	0.0315928	0.0366207	0.0430924	0.0454899	0.0410832	0.0161311
Default_pCunPCC_2 (R)	0.0181738	-0.0369209	-0.0366702	-0.0396854	-0.0240829	-0.0240296	-0.0196324	-0.0428961	-0.0356927	-0.0117247	-0.0091576	-0.0135582	-0.0100088	-0.0117773	-0.0110275	0.00523665	0.00497348	0.0110918	-0.0013663	0.0256985	-0.0078025	0.0197718	0.013759	0.0114352	-0.0056704	0.00358152	0.0250741	0.0241182	0.00753314	0.0101139	0.0350777	0.0337757	0.0401208	0.0418047	0.0337008	0.0312791	0.0530526	0.0291589	0.0299055	0.016974	0.0435109	0.0269892	0.0351252	0.0369881	0.0397094	0.0364401	0.0399422	0.0404955	0.0248218
[truncated: 51 more columns]

## Sheet: Figure 3
Figure 3	rho_pearson	rho_pearson_pvalues	rho_pearson_lower	rho_pearson_higher	rho_spearman	rho_spearman_pvalues	rho_pearson_pvalues_BONF0.001
fornix	0.0604255	6.35e-11	0.0456823	0.0760524	0.0613747	3.18e-11	TRUE
fornix cres+stria terminalis (L)	0.047023	3.7e-07	0.0312261	0.0617308	0.0477173	2.48e-07	TRUE
fornix cres+stria terminalis (R)	0.0429686	3.4e-06	0.0268648	0.0565046	0.044286	1.69e-06	TRUE
anterior corona radiata (L)	0.036139	9.38e-05	0.0202974	0.0508681	0.032103	0.000520987	FALSE
body of corpus callosum	0.0344699	0.000194777	0.0198697	0.0501426	0.0361132	9.48e-05	FALSE
anterior corona radiata (R)	0.0296837	0.00133601	0.0146021	0.0448832	0.0261223	0.00475654	FALSE
tapetum (R)	0.0283332	0.00219786	0.011388	0.0432232	0.0299396	0.00121305	FALSE
external capsule (R)	0.0277295	0.00272793	0.0097681	0.040975	0.0257804	0.00533433	FALSE
genu of corpus callosum	0.024025	0.00942178	0.0110603	0.0398709	0.0255535	0.0057521	FALSE
superior fronto-occipital fasciculus (L)	0.0227739	0.0138505	0.00821916	0.0342978	0.0153334	0.0975347	FALSE
external capsule (L)	0.0202414	0.0287157	0.00479625	0.0317846	0.0217171	0.0189316	FALSE
posterior thalamic radiation (R)	0.0181895	0.049345	0.00300446	0.0353197	0.0213947	0.0207762	FALSE
posterior thalamic radiation (L)	0.0170124	0.0660074	0.00126043	0.033556	0.0203512	0.0278605	FALSE
cingulum hippocampus (L)	0.0140914	0.127834	-0.00156902	0.0310144	0.0195092	0.0350111	FALSE
superior corona radiata (R)	0.0136056	0.141507	-0.000702406	0.0278232	0.0140561	0.128791	FALSE
tapetum (L)	0.0132565	0.15201	-0.00211073	0.0268728	0.0116267	0.20899	FALSE
superior fronto-occipital fasciculus (R)	0.0132519	0.152153	-0.0012095	0.0297615	0.00827399	0.371297	FALSE
superior corona radiata (L)	0.0131353	0.155791	-0.00225089	0.0281743	0.0136684	0.139681	FALSE
cingulum cingulate gyrus (R)	0.0111653	0.227629	-0.00327887	0.0239676	0.0102672	0.267245	FALSE
anterior limb of internal capsule (R)	0.00886028	0.338365	-0.00717379	0.0245799	0.00875775	0.343985	FALSE
uncinate fasciculus (L)	0.0081738	0.377117	-0.00807749	0.0227027	0.00814209	0.378971	FALSE
cerebral peduncle (L)	0.00782509	0.39781	-0.00749607	0.0222936	0.0136635	0.139821	FALSE
pontine crossing tract	0.00473129	0.609187	-0.0110825	0.0179082	0.00613333	0.507502	FALSE
anterior limb of internal capsule (L)	0.00431033	0.641397	-0.0121394	0.0196136	0.00483134	0.601639	FALSE
splenium of corpus callosum	0.00349038	0.706064	-0.0111939	0.0167795	0.00956725	0.301231	FALSE
cingulum cingulate gyrus (L)	0.00311592	0.736353	-0.0109849	0.0174597	0.00570013	0.537946	FALSE
inferior cerebellar peduncle (R)	0.00241885	0.793811	-0.0114586	0.0178519	-0.00191994	0.835654	FALSE
inferior cerebellar peduncle (L)	0.000880142	0.924234	-0.0138187	0.0159646	-0.00222699	0.809839	FALSE
posterior corona radiata (L)	0.000736892	0.936537	-0.0139104	0.016044	0.00119758	0.897039	FALSE
posterior corona radiata (R)	0.000524364	0.954817	-0.0143396	0.013341	0.00482361	0.60222	FALSE
sagittal stratum (L)	-0.000459143	0.960432	-0.0161707	0.0139286	0.00080264	0.930888	FALSE
superior longitudinal fasciculus (L)	-0.00157818	0.864595	-0.0173636	0.0117025	0.00098149	0.91554	FALSE
uncinate fasciculus (R)	-0.00250507	0.786636	-0.0179631	0.0104973	-0.00319542	0.729887	FALSE
retrolenticular part of internal capsule (L)	-0.00281213	0.761234	-0.0150298	0.0150467	-0.00159837	0.86288	FALSE
cingulum hippocampus (R)	-0.00430405	0.641882	-0.020894	0.0110144	-0.00117375	0.899077	FALSE
sagittal stratum (R)	-0.00507214	0.583648	-0.0198437	0.0110869	-0.00395467	0.669149	FALSE
superior longitudinal fasciculus (R)	-0.00653355	0.480201	-0.0227705	0.00850883	-0.00167352	0.856502	FALSE
middle cerebellar peduncle	-0.00955855	0.301672	-0.0245711	0.00657897	-0.0128758	0.164126	FALSE
posterior limb of internal capsule (L)	-0.0119115	0.19805	-0.0255008	0.000679234	-0.0118355	0.200929	FALSE
cerebral peduncle (R)	-0.0138092	0.135646	-0.0290125	0.00136269	-0.0106041	0.251863	FALSE
medial lemniscus (L)	-0.0159166	0.0854427	-0.0331552	-0.000527612	-0.0128984	0.163385	FALSE
retrolenticular part of internal capsule (R)	-0.0164268	0.0758829	-0.0294927	0.00150466	-0.0161639	0.0806942	FALSE
posterior limb of internal capsule (R)	-0.0178121	0.0542541	-0.0314553	-0.00447012	-0.0176582	0.056369	FALSE
corticospinal tract (L)	-0.0234963	0.0111106	-0.0379228	-0.00810627	-0.0214687	0.0203393	FALSE
medial lemniscus (R)	-0.0273462	0.0031227	-0.0402541	-0.0130247	-0.0266042	0.00403795	FALSE
superior cerebellar peduncle (L)	-0.0334467	0.000300305	-0.0452142	-0.0188378	-0.0322698	0.000487075	FALSE
superior cerebellar peduncle (R)	-0.0429308	3.47e-06	-0.0561028	-0.0278198	-0.0405205	1.19e-05	TRUE
corticospinal tract (R)	-0.0460495	6.41e-07	-0.0631377	-0.0297251	-0.0439083	2.07e-06	TRUE
